# Supplementary material for: From acute injury to chronic comorbidity: Interrupted time series modeling of traumatic brain injury impact among post-9/11 veterans
Source: PLoS One. 2025 Nov 6;20(11):e0325411. doi: 10.1371/journal.pone.0325411 (PMC12591432; doi:10.1371/journal.pone.0325411)
Supplement: S1 Table — Data shown includes the prevalence at index and at +1, + 2, and +3 years for TBI and control groups, as well as ITS metrics for both groups for all conditions. (ITS: Interrupted Time Series). (XLSX) [file pone.0325411.s001.xlsx]

## Sheet: Supp_table_allconds_2
Condition	Prevalence % (TBI at pre-index)	Prevalence % (Control at pre-index)	Monthly IR % (TBI at index)	Monthly IR % (Control at index)	IRR (at index)	Annual IR % before index (TBI)	Annual IR % before index (Control)	Annual IR % after index (TBI)	Annual IR % after index (Control)	Annual IRD % (TBI)	Annual IRD % (Control)	Prevalence % (TBI at +1 years)	Prevalence % (Control at +1 years)	Prevalence % (TBI at +2 years)	Prevalence % (Control at +2 years)	Prevalence % (TBI at +3 years)	Prevalence % (Control at +3 years)
Adjustment Disorder	34.07	17.54	22.44	1.81	12.39	4.69	2.45	1.98	1.92	-2.71	-0.53	54.49	20.53	57.55	23.06	59.49	25.17
Alcohol Abuse	17.01	8.8	8.53	0.66	13.03	2.34	1.22	1.83	1.19	-0.51	-0.04	25.53	10.39	27.97	11.71	29.84	12.98
ALS	0.01	0.01	0	0	7.37	0	0	0	0	0	0	0.02	0.01	0.02	0.01	0.02	0.02
Amphetamine Abuse	0.66	0.26	0.28	*	*	0.08	0.04	0.29	0.1	0.21	0.06	1.1	0.34	1.36	0.43	1.65	0.53
Anoxic Brain	0.02	0	0.04	0	15.89	0	0	0	0	0	0	0.06	0	0.06	0	0.07	0
Anxiety	25.95	13.28	15.24	1.22	12.48	3.58	1.88	2.91	2.4	-0.67	0.52	40.22	16.14	44.06	18.83	46.98	21.32
Any Fall	3.05	0.97	0.94	0.06	15.31	0.44	0.14	0.19	0.07	-0.24	-0.07	4.06	1.1	4.35	1.2	4.57	1.26
Atherosclerosis	0.14	0.09	0.03	0	5.8	0.02	0.01	0.03	0.02	0.01	0	0.18	0.11	0.22	0.13	0.24	0.14
Attention Disorder	1.86	1.38	2.91	0.13	22.43	0.24	0.21	1.22	0.5	0.98	0.29	5.68	1.85	7.06	2.35	8.32	2.9
Back Pain	49.93	35.09	12.98	1.51	8.59	6.58	4.49	2.36	2.51	-4.22	-1.98	63.91	39.25	67.21	42.49	69.57	45.21
Bipolar	5.37	2.7	3.29	0.18	18.22	0.7	0.38	1.54	0.7	0.84	0.32	9.23	3.39	11.03	4.08	12.6	4.8
Brain Tumor	0.09	0.04	0.07	0	22.56	0.01	0	0.02	0.01	0	0.01	0.16	0.06	0.18	0.07	0.2	0.08
CAD	0.77	0.55	0.08	*	*	0.1	0.07	0.15	0.11	0.05	0.04	0.96	0.64	1.11	0.74	1.26	0.83
Cancer	0.82	0.86	0.14	0.01	17.27	0.1	0.11	0.16	0.14	0.05	0.03	1.09	0.98	1.24	1.13	1.39	1.25
Cannabis Abuse	1.53	0.52	0.15	*	*	0.2	0.07	0.72	0.28	0.52	0.2	2.17	0.66	2.68	0.84	3.34	1.08
Cardiac	5.39	3.66	1.4	0.11	12.45	0.71	0.48	0.87	0.55	0.16	0.08	7.29	4.25	8.3	4.8	9.11	5.38
Chronic Fatigue	0.18	0.13	0.04	*	*	0.02	0.02	0.08	0.04	0.06	0.03	0.28	0.16	0.36	0.2	0.44	0.24
Cirrhosis	0.07	0.04	0.01	*	*	0.01	0.01	0.03	0.02	0.02	0.01	0.1	0.05	0.13	0.06	0.16	0.08
Cocaine Abuse	1.43	0.54	0.65	0.03	19.44	0.19	0.07	0.32	0.1	0.13	0.02	2.19	0.65	2.55	0.76	2.88	0.86
Cognitive Dysfunction	4.39	0.4	10.07	0.02	473.79	0.51	0.06	1.1	0.09	0.58	0.03	14.23	0.49	15.66	0.58	16.64	0.67
Constipation	3.23	1.64	0.84	0.06	13.27	0.43	0.22	0.5	0.25	0.06	0.04	4.32	1.92	4.89	2.19	5.38	2.46
Conversion Disorder	0.1	0.03	0.07	0	31.22	0.01	0	0.04	0.01	0.02	0	0.2	0.04	0.24	0.05	0.28	0.05
Depression	30.85	17.05	18.39	1.25	14.68	4.14	2.33	3.35	2.51	-0.8	0.18	48.64	20.12	53.16	22.99	56.5	25.66
Diabetes	14.69	12.86	3.67	0.56	6.55	1.89	1.6	1.23	1.04	-0.66	-0.56	18.85	14.44	20.53	15.74	21.83	16.9
Drug Induced Mental	1.66	0.57	0.77	0.04	22.18	0.23	0.09	0.35	0.11	0.12	0.02	2.47	0.71	2.9	0.83	3.27	0.94
Dysphagia	1.3	0.79	0.55	0.02	23.5	0.17	0.1	0.31	0.17	0.14	0.06	2.04	0.95	2.34	1.12	2.67	1.27
Encephalopathy	0.04	0.01	0.07	0	27.42	0	0	0.03	0	0.02	0	0.12	0.02	0.16	0.02	0.18	0.02
Fatty Liver	0.84	0.67	0.06	*	*	0.12	0.09	0.39	0.27	0.27	0.18	1.23	0.86	1.61	1.07	1.98	1.31
FTD	0	0	0	0	3.59	0	0	0	0	0	0	0	0	0.01	0	0.01	0
Hallucinogens Abuse	0.08	0.03	0.04	0	21.32	0.01	0.01	0.02	0.01	0.01	0	0.13	0.04	0.15	0.05	0.18	0.06
Headache	27.52	10.89	22.4	0.44	50.8	3.56	1.4	2.03	1.08	-1.53	-0.32	49.15	12.37	51.91	13.61	53.81	14.77
Hepatitis C	0.22	0.14	0.04	0.01	6.75	0.03	0.02	0.1	0.02	0.07	0.01	0.34	0.16	0.45	0.19	0.53	0.21
Hypercholesterol	18.7	18.94	5.52	1	5.5	2.46	2.48	2.83	2.3	0.37	-0.18	26.15	21.86	29.61	24.5	32.6	26.89
Hypertension	14.96	12.94	3.71	0.38	9.65	1.94	1.62	1.65	1.38	-0.29	-0.24	19.62	14.65	21.59	16.18	23.21	17.63
IBS	1.75	1.15	0.63	0.1	6.04	0.24	0.15	0.29	0.16	0.05	0	2.54	1.37	2.92	1.54	3.23	1.72
Other Injury	0.26	0.12	0.28	*	*	0.03	0.02	0.14	0.03	0.1	0.01	0.62	0.15	0.81	0.17	0.95	0.2
Kidney Disease	0.52	0.45	0.1	*	*	0.08	0.07	0.2	0.14	0.12	0.08	0.77	0.57	0.97	0.69	1.14	0.84
Liver Disease	1.82	1.33	0.31	*	*	0.24	0.17	0.62	0.38	0.38	0.21	2.58	1.63	3.2	1.95	3.79	2.31
Lung Disease	6.09	4.13	1.06	0.06	18.22	0.8	0.52	0.68	0.43	-0.11	-0.09	7.67	4.65	8.46	5.13	9.19	5.6
MI	0.4	0.27	0.01	*	*	0.05	0.04	0.16	0.11	0.11	0.08	0.54	0.34	0.68	0.43	0.82	0.52
MS	0.1	0.09	0.04	0	30.37	0.01	0.01	0.02	0.01	0	0	0.15	0.1	0.17	0.12	0.19	0.13
Neck Pain	18.01	9.32	7.65	0.33	23.06	2.4	1.21	1.78	1.11	-0.61	-0.1	26.36	10.68	28.55	11.93	30.32	13.11
Neuropathic Pain	10.42	5.88	3.34	0.32	10.42	1.42	0.76	1.1	0.62	-0.32	-0.14	14.22	6.72	15.72	7.45	16.83	8.14
Opioid Abuse	1.94	0.65	1.1	0.08	13.81	0.26	0.1	0.57	0.19	0.31	0.09	3.17	0.86	3.83	1.07	4.45	1.26
OSA	10.42	6.24	4.09	0.33	12.51	1.53	0.93	2.54	1.78	1.01	0.86	15.47	7.89	18.2	9.62	20.62	11.37
Other Demyelinating	0.06	0.04	0.02	*	*	0.01	0	0.01	0.01	0	0	0.08	0.04	0.09	0.05	0.1	0.06
Other Drug Abuse	7.5	3.47	2.52	0.25	9.94	1.06	0.5	0.73	0.32	-0.33	-0.18	10.07	3.98	11.1	4.38	11.86	4.72
Other Pain	56.22	41.15	9.38	1.36	6.9	7.34	5.14	2.05	2.3	-5.3	-2.84	67.72	45.36	70.65	48.56	72.69	51.09
Other SUD	8.57	3.93	2.65	0.22	12.17	1.2	0.56	0.99	0.45	-0.21	-0.11	11.46	4.51	12.66	5.05	13.68	5.49
Overdose	3.18	0.99	1.4	0.1	14.11	0.45	0.15	0.38	0.13	-0.06	-0.02	4.44	1.2	4.96	1.38	5.38	1.51
Parkinsons	0.03	0.01	0	0	2.92	0	0	0.01	0	0.01	0	0.04	0.01	0.05	0.02	0.06	0.02
Personality Disorder	2.57	1.25	0.97	*	*	0.34	0.17	0.55	0.23	0.21	0.06	3.74	1.46	4.37	1.67	4.9	1.92
Pituitary Disorders	0.13	0.11	0.06	*	*	0.02	0.02	0.15	0.06	0.13	0.04	0.31	0.14	0.47	0.19	0.62	0.24
Psychosis	1.22	0.55	0.78	0.04	17.54	0.16	0.08	0.44	0.12	0.28	0.05	2.19	0.68	2.66	0.81	3.11	0.95
PTSD	35.04	14.2	28.96	1.27	22.71	4.76	2.01	3.4	2.48	-1.36	0.47	61.44	17.23	66.17	19.96	69.49	22.63
REM Disorder	0.04	0.01	0.01	0	8.08	0	0	0.02	0	0.01	0	0.06	0.01	0.08	0.02	0.1	0.02
Schizophrenia	0.4	0.32	0.22	0.04	6.04	0.05	0.04	0.12	0.05	0.06	0	0.67	0.38	0.79	0.43	0.92	0.49
Sedative Abuse	0.46	0.12	0.32	0.02	18.03	0.06	0.02	0.18	0.04	0.12	0.02	0.82	0.17	1.04	0.22	1.22	0.26
Skin Disease	11.82	9.69	1.52	0.4	3.79	1.56	1.22	0.87	0.68	-0.7	-0.55	14.19	10.76	15.31	11.65	16.19	12.37
Sleep Disorder	34.94	18.52	19.67	1.68	11.68	4.94	2.59	3.05	2.84	-1.9	0.25	53.52	22.08	57.38	25.38	60.36	28.43
Smoker	34.35	23.13	7.84	1.35	5.8	4.84	3.15	1.46	1.48	-3.37	-1.67	43.14	25.89	45.24	27.9	46.71	29.47
Stroke	0.48	0.19	0.49	0.01	71.92	0.06	0.02	0.14	0.05	0.08	0.02	1.04	0.23	1.2	0.28	1.34	0.34
Suicide	2.44	0.78	1.48	0.12	12.56	0.33	0.12	0.43	0.12	0.1	0.01	3.72	0.96	4.31	1.11	4.75	1.25
Urinary Dysfunction	3.85	2.5	0.63	0.04	14.9	0.47	0.31	0.37	0.21	-0.1	-0.1	4.76	2.8	5.22	3.04	5.58	3.25
Vestibular Dysfunction	5.74	2.29	4.85	0.04	137.39	0.74	0.3	0.86	0.32	0.13	0.02	10.77	2.64	11.9	2.97	12.67	3.31
* = suspected model error
