# Supplementary material for: From acute injury to chronic comorbidity: Interrupted time series modeling of traumatic brain injury impact among post-9/11 veterans
Source: PLoS One. 2025 Nov 6;20(11):e0325411. doi: 10.1371/journal.pone.0325411 (PMC12591432; doi:10.1371/journal.pone.0325411)
Supplement: S1 File — Additional information is available in the last sheet in the file. (XLSX) [file pone.0325411.s002.xlsx]

## Sheet: All TBI Group
Months to index date	adjustment_disorder	alcohol_abuse	als	amphetamine_abuse	anoxic_brain	anxiety	any_fall	atherosclerosis	attention	back_pain	bipolar	brain_tumor	cad	cancer	cannabis_abuse	cardiac	chronic_fatigue	cirrhosis	cocaine_abuse	cognitive_dysfunction	constipation	conversion_disorder	depression	diabetes	drug_induced_mental	dysphagia	encephalopathy	fatty_liver	ftd	hallucinogens_abuse	headache2	hep_c	hypercholesterol	hypertension	ibs	injury	kidney	liver	lung_dx	mi	ms	neck_pain	neuropathic_pain	opioid_abuse	osa	other_demyelinating	other_drug_abuse	other_pain	other_sud
-72	4.9470518780901775	2.631724595970777	0	0.0645709	0	3.178732196885839	0.5580768946941185	0.016603940668585344	0.1540476717585418	11.678104936905026	0.7065899195631319	0.00922441	0.1743413770201461	0.1964799645782599	0.15035790716552283	1.137369935798096	0.0378201	0.00461221	0.2075492583573168	0.15497011290679655	0.6005091875138366	0.00922441	4.672164415910265	3.495129510737215	0.15681499520330602	0.23706737510146852	0.000922441	0.10884805549405947	0	0.00830197	4.955353848424471	0.0451996	4.204486753745111	3.472068482030846	0.3256217253339237	0.031362999040661206	0.057191351191793964	0.30256069662755514	1.4805180429488598	0.0903992	0.015681499520330603	3.6002878016382556	2.0229134381226475	0.1383661722382112	0.7619363884584164	0.00461221	1.130912847760313	14.429746882148919	1.331082576931592
-71	5.123238137406833	2.703675005534647	0	0.0691831	0	3.2737436351560767	0.5719135119179397	0.017526381816840086	0.15958231864807026	12.000959338794184	0.724116	0.00922441	0.17987602390967455	0.20201461146778835	0.15589255405505129	1.1678104936905025	0.0378201	0.00461221	0.21492878754335473	0.160505	0.6171131281824219	0.00922441	4.817910117334514	3.594753154748727	0.16603940668585346	0.24444690428750646	0.000922441	0.11253782008707844	0	0.00830197	5.09925	0.0470445	4.323481661869972	3.567079920301085	0.3311563722234521	0.032285440188915944	0.0608811	0.3154748727031215	1.5220278946203232	0.0913217	0.015681499520330603	3.7091358571323148	2.072725260128404	0.14297837797948493	0.8062135635746439	0.00553465	1.169655375987012	14.812559958674637	1.3818168400856026
-70	5.265294074238064	2.770090768208988	0	0.071028	0	3.3687550734263154	0.5940520994760534	0.018448822965094827	0.16142720094457974	12.310899564607777	0.741643	0.010146852630802155	0.18633311194745775	0.2075492583573168	0.160505	1.1973286104346543	0.0387425	0.00645709	0.22138587558113793	0.17065161242712715	0.6337170688510073	0.00922441	4.955353848424471	3.6869972695742015	0.17526381816840084	0.25090399232528965	0.000922441	0.11715002582835216	0	0.00830197	5.247767692421224	0.0507343	4.426795070474504	3.662091358571323	0.33484613681647113	0.0341303	0.0664158	0.3283890487786879	1.5543133348092393	0.0950114	0.015681499520330603	3.8124492657368463	2.1382185816544905	0.14851302486901335	0.8292745922810124	0.00553465	1.205630580768947	15.176001771087005	1.42609
-69	5.433178363220426	2.8549553538484247	0	0.0719504	0	3.490517304995941	0.6069662755516199	0.0193713	0.1651169655375987	12.632831525348683	0.7637812707549259	0.010146852630802155	0.1918677588369862	0.21031658180208102	0.16419452438934395	1.2351486975130987	0.0387425	0.00737953	0.22968784591543057	0.17987602390967455	0.6604678621503948	0.00922441	5.1066341967382485	3.7940004427717513	0.18356578850269353	0.2564386392148181	0.00184488	0.11991734927311638	0	0.00830197	5.4018153641797655	0.0507343	4.537488008265073	3.766327208324109	0.3468378717437827	0.0350528	0.0673382	0.33484613681647113	1.5930558630359384	0.0996236	0.016603940668585344	3.924987085823924	2.1990996974393036	0.15589255405505129	0.8634049147664379	0.00553465	1.2508301970334292	15.573573905984798	1.4712936314663125
-68	5.596450446461516	2.9481219098221536	0	0.0719504	0	3.6095122131208033	0.6226477750719505	0.0202937	0.17249649472363662	12.949228839200059	0.7813076525717659	0.010146852630802155	0.19740240572651466	0.21400634639509997	0.1669618478341082	1.270201461146779	0.0405874	0.00737953	0.23245516936019484	0.1918677588369862	0.6779942439672348	0.00922441	5.238543280938676	3.8751752638181682	0.18817799424396725	0.2656630506973655	0.00184488	0.12176223156962586	0	0.00830197	5.547561065604015	0.052579145450520254	4.646336063759132	3.8502693528152903	0.3625193712641134	0.036897645930189654	0.0691831	0.34314810715076377	1.6188842151870713	0.10423584975278577	0.017526381816840086	4.036602464762748	2.2590583720758617	0.15773743635156076	0.8984576784001181	0.00645709	1.28404	16.00250903992325	1.505423953951738
-67	5.759722529702605	3.0468231126854106	0	0.0756402	0	3.7137480628735884	0.6383292745922811	0.022138587558113793	0.1826433473544388	13.297911593240352	0.8043686812781345	0.010146852630802155	0.20201461146778835	0.2223083167293927	0.17526381816840084	1.2941849310014022	0.0405874	0.00737953	0.23706737510146852	0.21123902295033578	0.6945981846358202	0.00922441	5.384288982362925	3.969264260940152	0.19463508228175042	0.27027525643863926	0.00184488	0.1272968784591543	0	0.00922441	5.699763855066046	0.054424027747029737	4.7625636484392295	3.944358349937274	0.3680540181536418	0.0387425	0.071028	0.35329495978156594	1.6585491845620248	0.10700317319754998	0.017526381816840086	4.166666666666666	2.321784370157184	0.16234964209283448	0.9418124123680909	0.00645709	1.3273928123385728	16.43052173271345	1.5616928639952772
-66	5.9432883182052985	3.141834550955649	0	0.0793299	0	3.823518559515903	0.6623127444469042	0.022138587558113793	0.19002287654047673	13.658586082207954	0.8255848276879936	0.011069293779056896	0.2075492583573168	0.22968784591543057	0.18356578850269353	1.3237030477455538	0.0433547	0.00737953	0.24905911002878017	0.22138587558113793	0.713047	0.010146852630802155	5.543871301010996	4.055051287727843	0.20385949376429785	0.2785772267729319	0.00184488	0.13283152534868276	0	0.010146852630802155	5.840897350749022	0.0562689	4.881558556564091	4.02922	0.3772784296361892	0.039664969374953875	0.0728729	0.36713157700538707	1.705593683123017	0.10792561434580474	0.017526381816840086	4.284739133643273	2.38912	0.17065161242712715	0.9787100582982806	0.00645709	1.3615231348239982	16.858534425503652	1.6068924802597595
-65	6.1268541067079925	3.230388901188104	0	0.0820973	0	3.9581949671610954	0.6789166851154896	0.022138587558113793	0.19924728802302416	14.040476717585419	0.8532580621356357	0.011991734927311638	0.21492878754335473	0.23245516936019484	0.18817799424396725	1.3541436056379603	0.0461221	0.00830197	0.2573610803630728	0.23245516936019484	0.7379529186037931	0.010146852630802155	5.70438	4.1472954025533175	0.20939414065382628	0.288724	0.00184488	0.1337539664969375	0	0.010146852630802155	5.993100140211054	0.057191351191793964	5.011622758468009	4.121467050402184	0.38281307652571767	0.0405874	0.0747177	0.3772784296361892	1.7535606228322633	0.11069293779056896	0.018448822965094827	4.412958453250682	2.4407792782820454	0.1761862593166556	1.0211423511179987	0.00645709	1.397498339605933	17.2958	1.6548594199690059
-64	6.304885248321157	3.3309349863478706	0	0.0848646	0	4.081802081027231	0.7001328315253487	0.023061028706368534	0.20385949376429785	14.434359087890192	0.8689395616559663	0.012914176075566377	0.21954099328462842	0.23983469854623277	0.1937126411334957	1.3855066046786215	0.0479669	0.00922441	0.27119769758689394	0.23706737510146852	0.7591690650136521	0.011069293779056896	5.888864290458269	4.2589107814921405	0.21585122869160947	0.2942587262932625	0.00184488	0.1383661722382112	0	0.010146852630802155	6.160984429193418	0.057191351191793964	5.126005460851598	4.2340048704892626	0.39757213489779347	0.0405874	0.0774851	0.38927016456350083	1.7923031510589624	0.1116153789388237	0.018448822965094827	4.535643125968563	2.499815511770349	0.1891	1.0635746439377167	0.00645709	1.4463877204634343	17.765294074238064	1.707438565419526
-63	6.505977418640691	3.452697217917497	0	0.0867095	0	4.220168253265442	0.7222714190834625	0.023983469854623275	0.21400634639509997	14.819017046712421	0.8975352372518632	0.012914176075566377	0.2223083167293927	0.24444690428750646	0.20109217031953364	1.4131798391262638	0.0479669	0.010146852630802155	0.2767323444764224	0.24444690428750646	0.787765	0.011069293779056896	6.071507637812708	4.361301748948417	0.2232307578776474	0.3016382554793004	0.00184488	0.14021105453472069	0	0.010146852630802155	6.327023835879271	0.0608811	5.25884	4.341008043686813	0.4058741052320862	0.041509851671463364	0.0802524	0.40495166408383143	1.8338130027304258	0.11438270238358793	0.018448822965094827	4.662017563279463	2.5763781270754924	0.2029370526160431	1.1004722898679065	0.00737953	1.4980444247656999	18.21175558999336	1.76463
-62	6.701534942070696	3.5578555088185375	0	0.0931666	0	4.364069072393181	0.7471773300863405	0.0249059	0.21954099328462842	15.216589181610212	0.9252084716995056	0.014759058372075862	0.22599808132241164	0.2518264334735444	0.21031658180208102	1.4454652793151797	0.0479669	0.011991734927311638	0.29056896170024354	0.2573610803630728	0.8117482104641724	0.011069293779056896	6.240314367943325	4.471072245590731	0.23153272821194007	0.3099402258135931	0.00184488	0.14666814257250388	0	0.010146852630802155	6.523503800457531	0.0654933	5.375987012028633	4.449856099180873	0.41878828130765255	0.0451996	0.0848646	0.41602095786288834	1.8836248247361818	0.11622758468009742	0.018448822965094827	4.769943177625267	2.6372592428603054	0.21031658180208102	1.1604309645044646	0.00830197	1.540476717585418	18.684045457899785	1.8107519740240572
-61	6.934912552579145	3.663936240867833	0	0.0968563	0	4.507047450372666	0.7693159176444543	0.0249059	0.22507564017415688	15.63998966865914	0.951959	0.014759058372075862	0.23061028706368533	0.25920596265958235	0.21954099328462842	1.4823629252453694	0.0479669	0.012914176075566377	0.30071581433104566	0.2656630506973655	0.8375765626153051	0.011991734927311638	6.426647479890783	4.590067153715593	0.23798981624972326	0.3200870784443952	0.00276732	0.14759058372075862	0	0.010146852630802155	6.7043022655154605	0.0664158	5.503283890487786	4.570695889602243	0.43170245738321894	0.0451996	0.0876319	0.424323	1.9306693232971734	0.1180724669766069	0.018448822965094827	4.899084938380931	2.69261	0.21954099328462842	1.2120876688067301	0.00830197	1.5949007453324477	19.17478414877131	1.8707106486606155
-60	7.143384252084717	3.770939414065383	0	0.0996236	0	4.664784886724227	0.7932993874990776	0.0249059	0.22968784591543057	16.052320861929008	0.9897793520773375	0.014759058372075862	0.23983469854623277	0.2628957272526013	0.22968784591543057	1.5201830123238138	0.048889380857501295	0.012914176075566377	0.3099402258135931	0.2776547856246771	0.8569478267286548	0.011991734927311638	6.597299092317909	4.700760091506162	0.25090399232528965	0.32654416648217843	0.00276732	0.1522027894620323	0	0.011069293779056896	6.890635377462918	0.0682606	5.627813445502177	4.677699062799793	0.4409268688657664	0.0470445	0.0894768	0.43631466312449263	1.972179174968637	0.1180724669766069	0.018448822965094827	5.020847169950557	2.7654785624677145	0.22599808132241164	1.262821931960741	0.00922441	1.6401	19.717179543945097	1.9205224706663713
-59	7.3573905984798165	3.8770201461146776	0	0.10146852630802156	0	4.795771529776401	0.8237399453914841	0.0249059	0.23706737510146852	16.440668585344255	1.0211423511179987	0.015681499520330603	0.24629178658401593	0.2656630506973655	0.23522249280495902	1.5570806582540033	0.048889380857501295	0.012914176075566377	0.31732	0.2896465205519888	0.8873883846210611	0.011991734927311638	6.769795587041546	4.7994612943694195	0.2610508449560918	0.33576857796472587	0.00276732	0.15773743635156076	0	0.011069293779056896	7.07974	0.0701055	5.752343000516567	4.773632942218287	0.452919	0.0479669	0.094089	0.44738395690354954	2.0127665854918453	0.12083979042137112	0.0193713	5.159213342188768	2.8328167662903105	0.23061028706368533	1.3209357243007895	0.00922441	1.6926795070474503	20.192236735296287	1.979558704154675
-58	7.555715445354587	3.982178437015718	0	0.10423584975278577	0.000922441	4.944284554645414	0.852336	0.026750793299387496	0.24352446313925172	16.82255922072172	1.0478931444173862	0.016603940668585344	0.24905911002878017	0.27027525643863926	0.24075713969448748	1.5893660984429194	0.048889380857501295	0.012914176075566377	0.32746660763043317	0.3062504612205741	0.9113718544756846	0.011991734927311638	6.9874916980296655	4.914766437901262	0.27027525643863926	0.34499298944727325	0.00276732	0.1651169655375987	0	0.011069293779056896	7.277138218581654	0.0719504	5.909157995719873	4.888015644601874	0.46491033872038967	0.0479669	0.0977788	0.46398789757213493	2.0671906132388753	0.12268467271788061	0.0202937	5.288355102944433	2.90661	0.2361449339532138	1.377204634344329	0.00922441	1.7461810936462252	20.69496716109512	2.036750055346469
-57	7.767876909453177	4.079957198730721	0	0.10515829090104051	0.000922441	5.104789314441739	0.873552	0.0276732	0.2527488746217991	17.25426167810494	1.0691092908272453	0.018448822965094827	0.2518264334735444	0.2785772267729319	0.24444690428750646	1.6225739797800902	0.0507343	0.012914176075566377	0.32746660763043317	0.3228544018891595	0.9279757951442699	0.012914176075566377	7.180281898014906	5.035606228322633	0.2785772267729319	0.3542174009298207	0.00276732	0.1697291712788724	0	0.011069293779056896	7.484687476938971	0.0719504	6.048446609106339	5.002398346985462	0.4824367205372297	0.048889380857501295	0.0996236	0.47505719135119184	2.124381964430669	0.12268467271788061	0.0202937	5.419341745996605	2.9757951442697954	0.2472142277322707	1.4426979558704156	0.010146852630802155	1.8033724448380195	21.22352593904509	2.0985536122795367
-56	7.999409637665117	4.1925	0	0.10884805549405947	0.00184488	5.271751162275847	0.8947679138070991	0.028595675595896982	0.26197328610434656	17.669360194819568	1.0958600841266328	0.0202937	0.2564386392148181	0.28595675595896985	0.2499815511770349	1.6548594199690059	0.0516567	0.0138366	0.33484613681647113	0.3330012545199616	0.9482695004058741	0.0138366	7.400745332447791	5.164747989078297	0.28503431481071506	0.3615969301158586	0.00368976	0.1743413770201461	0	0.011069293779056896	7.690391852999778	0.0737953	6.2135635746439375	5.133384990037635	0.4935060143162866	0.0498118	0.1023909674562763	0.4879713674267582	2.1695815806951515	0.12268467271788061	0.0202937	5.5632425651243445	3.0440557892406463	0.2545937569183086	1.494354660172681	0.010146852630802155	1.8577964725850489	21.732713452881704	2.162202051509114
-55	8.263227806065974	4.339163161390303	0	0.1116153789388237	0.00184488	5.431333480923917	0.9196738248099771	0.032285440188915944	0.27027525643863926	18.122278798612648	1.1290679654638034	0.0202937	0.260128	0.29333628514500776	0.2610508449560918	1.7019039185299976	0.0516567	0.014759058372075862	0.3440705482990185	0.3385359014094901	0.9777876171500258	0.0138366	7.613829237694635	5.280053132610139	0.29333628514500776	0.36897645930189654	0.00368976	0.17987602390967455	0	0.011991734927311638	7.907165522839643	0.0765626	6.3611541583646956	5.251457457014243	0.5054977492435982	0.0516567	0.10608073204929525	0.5018079846505793	2.2230831672939266	0.12452955501439009	0.022138587558113793	5.710833148845103	3.1279979337318276	0.2628957272526013	1.5524684525127297	0.011069293779056896	1.9214449118146262	22.27234152461073	2.22954
-54	8.494760534277914	4.463692716404694	0	0.11530514353184267	0.00184488	5.602907534499299	0.9491919415541289	0.032285440188915944	0.2776547856246771	18.581654490443512	1.1521289941701718	0.0212161	0.2656630506973655	0.29610360858977197	0.27027525643863926	1.7498708582392446	0.0535016	0.015681499520330603	0.3505276363368017	0.35145007748505647	1.0036159693011586	0.0138366	7.808464319976386	5.409194893365803	0.30256069662755514	0.38004575308095345	0.00368976	0.18633311194745775	0	0.012914176075566377	8.106412810862668	0.0774851	6.526271123902296	5.382444100066416	0.5184119253191647	0.0516567	0.11253782008707844	0.5184119253191647	2.275662312744447	0.1300642019039185	0.023983469854623275	5.8704154674931734	3.2101	0.2739650210316582	1.6078149214080142	0.011069293779056896	1.9675669692273634	22.81565936093277	2.285809165375249
-53	8.755811379234006	4.594679359456866	0	0.1180724669766069	0.00184488	5.788318205298502	0.9722529702604973	0.032285440188915944	0.28503431481071506	19.085307357390597	1.169655375987012	0.022138587558113793	0.2767323444764224	0.3016382554793004	0.2785772267729319	1.800605121393255	0.054424027747029737	0.016603940668585344	0.3551398420780754	0.370821	1.0331340860453102	0.014759058372075862	8.025237989816251	5.541103977566231	0.31732	0.38927016456350083	0.00368976	0.19094531768873146	0	0.012914176075566377	8.312117186923475	0.0802524	6.694155412884658	5.514353184266843	0.5340934248394953	0.057191351191793964	0.11438270238358793	0.5285587779499668	2.3162497232676555	0.13283152534868276	0.025828352151132754	6.02539	3.2866578112316436	0.28042210906944137	1.679765330971884	0.012914176075566377	2.026603202715667	23.400487048926276	2.3448453988635527
-52	9.024241753376135	4.710906944136964	0	0.12176223156962586	0.00184488	5.963582023466903	0.9953139989668659	0.0332079	0.2970260497380267	19.57420116596561	1.2130101099549848	0.022138587558113793	0.28226699136595085	0.3062504612205741	0.28503431481071506	1.8319681204339164	0.0562689	0.017526381816840086	0.3625193712641134	0.3837355176739724	1.0608073204929525	0.014759058372075862	8.24109	5.670245738321895	0.3256217253339237	0.40033945834255774	0.00368976	0.1937126411334957	0.000922441	0.012914176075566377	8.534425503652866	0.0811748	6.8629621430152765	5.643494945022508	0.5506973655080806	0.0581138	0.11715002582835216	0.5368607482842594	2.381743044793742	0.13559884879344697	0.025828352151132754	6.172053722972475	3.373367279167589	0.2942587262932625	1.7452586524979705	0.012914176075566377	2.083794553907461	23.956719061323888	2.4121836026861487
-51	9.292672127518264	4.8354364991513545	0	0.12360711386613535	0.00184488	6.142535606228323	1.0183750276732344	0.035975204781934916	0.30901778466533836	20.040033945834256	1.2462179912921556	0.022138587558113793	0.2896465205519888	0.31086266696184783	0.29056896170024354	1.8753228544018892	0.0581138	0.017526381816840086	0.3772784296361892	0.39757213489779347	1.0894029960888496	0.014759058372075862	8.48646	5.815991439746144	0.3385359014094901	0.4086414286768504	0.00368976	0.19740240572651466	0.000922441	0.012914176075566377	8.764113349568298	0.0820973	7.031768873145894	5.788318205298502	0.5709910707696849	0.0581138	0.11991734927311638	0.5534646889528448	2.4490812486163382	0.13744373108995647	0.0276732	6.325178953582762	3.4480850121762234	0.3099402258135931	1.811674415172312	0.012914176075566377	2.1465205519887833	24.52771013209357	2.4859788945465278
-50	9.567559589698178	4.993173935502915	0	0.1272968784591543	0.00184488	6.320566747841487	1.0571175558999335	0.035975204781934916	0.32101	20.51324625488894	1.2775809903328168	0.023061028706368534	0.2988709320345362	0.31916463729614053	0.30348313777580993	1.9251346764076451	0.0590362	0.017526381816840086	0.39019260571175557	0.41233119326986933	1.1078518190539444	0.014759058372075862	8.735517673972401	5.95528	0.35145007748505647	0.4150985167146336	0.00368976	0.20662681720906204	0.000922441	0.012914176075566377	8.991033872038964	0.0820973	7.203342926721275	5.9303741421297325	0.5866725702900155	0.0590362	0.12360711386613535	0.5691461884731754	2.507195040956387	0.14021105453472069	0.028595675595896982	6.461700243524462	3.5246476274813663	0.3219319607409047	1.8744004132536345	0.0138366	2.2341524610729837	25.10239096745628	2.570843480185964
-49	9.854438786805401	5.1324625488893805	0	0.1337539664969375	0.00184488	6.504132536344182	1.0958600841266328	0.0378201	0.3283890487786879	20.983691240498857	1.316323518559516	0.023061028706368534	0.3071729023688289	0.32469928418566896	0.31732	1.9777138218581656	0.0608811	0.018448822965094827	0.40033945834255774	0.4261678104936905	1.1281455243155487	0.014759058372075862	8.979042137111652	6.0779647258504905	0.3634418124123681	0.42709025164194525	0.00368976	0.21677366983986424	0.000922441	0.0138366	9.223489041399159	0.0820973	7.3924433621134975	6.056748579440631	0.5958969817725629	0.0599587	0.12914176075566378	0.584828	2.5606966275551617	0.1448232602759944	0.029518116744151723	6.624972326765552	3.604900007379529	0.3385359014094901	1.9260571175558998	0.0138366	2.29965	25.682606449708505	2.642793889749834
-48	10.13024869013357	5.281898014906649	0	0.14021105453472069	0.00184488	6.703379824367206	1.1263006420190391	0.0387425	0.34038078370599956	21.513172459597076	1.3596782525274889	0.0249059	0.3163973138513763	0.3385359014094901	0.3302339310751974	2.0238358792709024	0.062726	0.018448822965094827	0.4104863109733599	0.4409268688657664	1.1613534056527195	0.015681499520330603	9.211497306471847	6.228322633016013	0.37358866504317023	0.4353922219762379	0.00368976	0.22784296361892115	0.000922441	0.015681499520330603	9.453176887314589	0.0839421	7.576009150616191	6.209873810050919	0.6069662755516199	0.061803556933067674	0.13559884879344697	0.6005091875138366	2.624345066784739	0.14759058372075862	0.030440557892406465	6.803003468378717	3.687919710722456	0.3542174009298207	1.9952402036750057	0.014759058372075862	2.356837133790864	26.288650284111874	2.71013
-47	10.426352298723343	5.445170098147738	0	0.1448232602759944	0.00184488	6.894325142055936	1.1521289941701718	0.0405874	0.35329495978156594	22.031584384916243	1.3891963692716405	0.025828352151132754	0.3256217253339237	0.34499298944727325	0.345915	2.065345730942366	0.0645709	0.018448822965094827	0.4215556047524168	0.460298	1.1816471109143236	0.015681499520330603	9.43381	6.370378569847243	0.3938823703047745	0.44553907460704006	0.00368976	0.2361449339532138	0.000922441	0.016603940668585344	9.709615526529406	0.085787	7.772489115194451	6.354697070326913	0.6263375396649694	0.0636484	0.14021105453472069	0.6180355693306767	2.6944505940520993	0.14851302486901335	0.031362999040661206	6.95521	3.7995350896612794	0.3652866947088776	2.0791823481661873	0.014759058372075862	2.420485573020441	26.91867758836986	2.781160061988045
-46	10.71784370157184	5.583536270385949	0.000922441	0.14759058372075862	0.00184488	7.089882665485941	1.1798022286178143	0.041509851671463364	0.37358866504317023	22.549996310235407	1.4168696037192827	0.025828352151132754	0.33576857796472587	0.3542174009298207	0.35329495978156594	2.1123902295033576	0.0654933	0.018448822965094827	0.43262489853147373	0.4824367205372297	1.2185447568445134	0.017526381816840086	9.693011585860823	6.516124271271492	0.40310678178732195	0.45476348608958744	0.00368976	0.24536934543576122	0.000922441	0.016603940668585344	9.9513	0.0876319	7.944985609918087	6.496753007158143	0.642019	0.0645709	0.14297837797948493	0.6337170688510073	2.7507195040956387	0.1494354660172681	0.031362999040661206	7.112021253044055	3.901926057117556	0.37174378274666076	2.1566674046195855	0.014759058372075862	2.502582835215113	27.52195409932846	2.8595675595896983
-45	11.020404398199394	5.756032765109586	0.000922441	0.15497011290679655	0.00184488	7.309423658770571	1.2065530219172016	0.041509851671463364	0.3837355176739724	23.092391705409195	1.4519223673529629	0.026750793299387496	0.34499298944727325	0.3606744889676039	0.3597520478193491	2.1797284333259537	0.0664158	0.0193713	0.44553907460704006	0.5036528669470888	1.2434506678473913	0.018448822965094827	9.95314	6.643421149730647	0.41325363441812407	0.4686001033134086	0.00368976	0.25090399232528965	0.000922441	0.018448822965094827	10.211423511179987	0.0913217	8.116559663493469	6.634196738248099	0.6595454210021401	0.0654933	0.1494354660172681	0.6512434506678474	2.819902590214744	0.15589255405505129	0.032285440188915944	7.323260275994392	4.014463877204634	0.3809681942292082	2.2240056084421815	0.014759058372075862	2.591137185447568	28.15567116817947	2.9545789978599366
-44	11.3423	5.916537524905912	0.000922441	0.1586598774998155	0.00184488	7.52527	1.2369935798096081	0.041509851671463364	0.3883477234152461	23.638476865176003	1.4915873367279167	0.0276732	0.349605	0.3662091358571323	0.36897645930189654	2.2396871079625122	0.0691831	0.0202937	0.45845325068260645	0.5267138956534573	1.2683565788502693	0.018448822965094827	10.222492804959044	6.791011733451406	0.42985757508670946	0.4787469559442108	0.00368976	0.2564386392148181	0.000922441	0.018448822965094827	10.475241679580844	0.0922441	8.310272304626965	6.782709763117113	0.6743044793742159	0.0654933	0.1540476717585418	0.6641576267434138	2.8724817356652643	0.15589255405505129	0.032285440188915944	7.4680835362703855	4.1122426389196365	0.39111504686001036	2.311637517526382	0.016603940668585344	2.6769242122352597	28.78200870784444	3.05051
-43	11.666113201977714	6.078887166998745	0.000922441	0.16788428898236293	0.00184488	7.740203675005534	1.2757361080363072	0.041509851671463364	0.40310678178732195	24.104309645044648	1.5312523061028707	0.0276732	0.35790716552283963	0.3726662238949155	0.3772784296361892	2.297800900302561	0.0701055	0.0202937	0.47413475020293705	0.5460851597668068	1.2895727252601286	0.0212161	10.472474356136079	6.920153494207069	0.43908198656925684	0.4962733377610508	0.00368976	0.26658549184562025	0.000922441	0.018448822965094827	10.711386613534057	0.0931666	8.477234152461072	6.915541288465795	0.688141	0.0664158	0.15681499520330602	0.6807615674119991	2.930595528005313	0.15773743635156076	0.032285440188915944	7.619363884584164	4.214633606375913	0.4086414286768504	2.4057265146483653	0.017526381816840086	2.760866356726441	29.400044277175112	3.1436794332521583
-42	12.03693454357612	6.252306102870637	0.000922441	0.17065161242712715	0.00184488	7.965279315179692	1.3107888716699874	0.041509851671463364	0.42063316360416203	24.648549922514942	1.5598479816987676	0.028595675595896982	0.3652866947088776	0.38465795882222714	0.3920374880082651	2.35222	0.0728729	0.0212161	0.4879713674267582	0.5654564238801565	1.3190908420042802	0.022138587558113793	10.790716552283964	7.064976754483064	0.45384104494133276	0.5119548372813815	0.00368976	0.27488746217991294	0.000922441	0.0193713	10.955833517821564	0.0968563	8.682016087373626	7.0622094310382995	0.7139694487491698	0.071028	0.16419452438934395	0.6982879492288392	3.000701055272674	0.16234964209283448	0.032285440188915944	7.7983174673455835	4.335473396797284	0.4215556047524168	2.4832115711017635	0.017526381816840086	2.8401962954763484	30.021769611098815	3.236845989225887
-41	12.401298797136743	6.426647479890783	0.000922441	0.17895358276141982	0.00184488	8.197734484539886	1.3403069884141392	0.044277175116227585	0.4353922219762379	25.214928787543357	1.6096598037045236	0.028595675595896982	0.378201	0.39019260571175557	0.4012618994908125	2.40665	0.0737953	0.0212161	0.5054977492435982	0.5857501291417607	1.3458416353036677	0.0249059	11.0896	7.210722455907313	0.4732123090546823	0.520257	0.00461221	0.2841118736624603	0.000922441	0.0202937	11.216884362777654	0.0996236	8.869271640469337	7.217179543945096	0.7278060659729909	0.0728729	0.1697291712788724	0.7112021253044056	3.074496347133053	0.1669618478341082	0.0341303	7.984650579293041	4.436941923105306	0.4307800162349642	2.5800678916685116	0.017526381816840086	2.916758910781492	30.670245738321896	3.3217105748653233
-40	12.737067375101468	6.6065235038004575	0.000922441	0.1826433473544388	0.00184488	8.439414065382628	1.376282193196074	0.0451996	0.4556859272378423	25.810825769315915	1.6419452438934397	0.029518116744151723	0.3883477234152461	0.399417	0.4150985167146336	2.4592281012471404	0.0765626	0.0212161	0.5193343664674194	0.6088111578481292	1.379971957789093	0.026750793299387496	11.37185447568445	7.370304774555383	0.4852040439819939	0.5368607482842594	0.00461221	0.288724	0.000922441	0.0202937	11.504686001033134	0.10146852630802156	9.064829163899343	7.372149656851892	0.7425651243450668	0.0747177	0.17341893587189136	0.724116	3.1436794332521583	0.16880673013061767	0.0350528	8.184820308464321	4.558704154674931	0.44738395690354954	2.6667773596044575	0.017526381816840086	2.991476643790126	31.31503210095196	3.4074976016530147
-39	13.114345804737656	6.798391262637443	0.000922441	0.18356578850269353	0.00184488	8.70046	1.4150247214227731	0.0461221	0.4722898679064276	26.399343221902445	1.7000590362334884	0.030440557892406465	0.39757213489779347	0.4040292229355767	0.42985757508670946	2.5044277175116227	0.0774851	0.0212161	0.5285587779499668	0.6410965980370452	1.4177920448675374	0.029518116744151723	11.674415172312006	7.508670946793594	0.5008855435023245	0.5516198066563353	0.00461221	0.30071581433104566	0.00184488	0.0202937	11.78418566895432	0.10423584975278577	9.27607	7.513283152534868	0.7628588296066711	0.0765626	0.17803114161316508	0.7444100066415763	3.2147074016677735	0.17157405357538189	0.035975204781934916	8.37392	4.686001033134086	0.46491033872038967	2.763633680171205	0.018448822965094827	3.0735739059847984	32.02715666740462	3.5006641576267437
-38	13.532211644897055	6.9625857870267875	0.000922441	0.19279019998524094	0.00276732	8.940299608884954	1.4509999262047082	0.0479669	0.48704892627850344	26.986015792192457	1.7637074754630655	0.032285440188915944	0.4040292229355767	0.4104863109733599	0.4418493100140211	2.5523946572208693	0.0811748	0.022138587558113793	0.5387056305807689	0.6586229798538853	1.4574570142424914	0.030440557892406465	12.02494280864881	7.65165	0.5211792487639288	0.5654564238801565	0.00461221	0.3071729023688289	0.00184488	0.0212161	12.084901483285366	0.10515829090104051	9.455021769611099	7.653494207069588	0.7868422994612944	0.0784075	0.18448822965094827	0.7582466238653973	3.2848129289351338	0.17157405357538189	0.036897645930189654	8.575012914176074	4.791159324035127	0.48704892627850344	2.8678695299239907	0.0193713	3.167662903106782	32.69684894103756	3.6095122131208033
-37	13.915947162571026	7.191351191793964	0.00184488	0.20109217031953364	0.00368976	9.244705187809018	1.4915873367279167	0.048889380857501295	0.5045753080953435	27.625267507932993	1.8098295328758025	0.032285440188915944	0.41325363441812407	0.4169433990111431	0.45384104494133276	2.609586008412663	0.0820973	0.022138587558113793	0.5506973655080806	0.6862962143015275	1.4989668659139546	0.030440557892406465	12.3736	7.8103092022728955	0.5405505128772785	0.5839052468452512	0.00461221	0.3127075492583573	0.00184488	0.022138587558113793	12.375470444985611	0.10608073204929525	9.664415910264927	7.820456054903698	0.802524	0.0811748	0.1918677588369862	0.770238	3.3503062504612204	0.1761862593166556	0.0387425	8.7881	4.933215260866357	0.50642	2.9610360858977196	0.0193713	3.263596782525275	33.3748	3.7119031805770795
-36	14.325511032396133	7.410892185078592	0.00184488	0.20662681720906204	0.00368976	9.494686738986053	1.5331	0.0498118	0.5193343664674194	28.232233783484613	1.8614862371780683	0.032285440188915944	0.41786584015939787	0.4307800162349642	0.4676776621651539	2.6704671241974762	0.0830197	0.023983469854623275	0.5626891004353922	0.7102796841561508	1.529407423806361	0.030440557892406465	12.730610287063685	7.968046638624456	0.5571544535458638	0.5968194229208177	0.00461221	0.3228544018891595	0.00184488	0.022138587558113793	12.652202789462033	0.10608073204929525	9.864585639436203	7.983728138144787	0.82005	0.0820973	0.1983248468747694	0.7905320640543133	3.4268688657663646	0.17987602390967455	0.0405874	9.007637812707548	5.04852	0.5221016899121836	3.0698841413917792	0.0193713	3.3604531030920226	34.05837207586156	3.8133717068851007
-35	14.697254815142793	7.596302855877796	0.00184488	0.21123902295033578	0.00368976	9.788945465279316	1.583831451553391	0.0507343	0.535016	28.817061471478116	1.90853	0.0341303	0.4261678104936905	0.4372371042727474	0.4833591616854845	2.726736034241015	0.085787	0.0249059	0.577448	0.7388753597520478	1.5764519223673528	0.0332079	13.063611541583647	8.145155339089365	0.5792930411039776	0.6051213932551103	0.00461221	0.3339236956682164	0.00184488	0.022138587558113793	12.940004427717511	0.10700317319754998	10.079514426979559	8.158991956313187	0.838499	0.0848646	0.20109217031953364	0.8108257693159177	3.4932846284407058	0.185411	0.041509851671463364	9.206885100730574	5.177662165153863	0.5488524832115711	3.1851892849236214	0.0202937	3.430558630359383	34.799092317910116	3.9074607040070846
-34	15.146483654342852	7.812154084569404	0.00276732	0.22138587558113793	0.00368976	10.081359309276069	1.6308759501143828	0.0516567	0.5553095712493542	29.418493100140207	1.9675669692273634	0.0350528	0.43631466312449263	0.44553907460704006	0.48981624972326765	2.7903844734705925	0.0867095	0.026750793299387496	0.5903623348830345	0.7803852114235111	1.6253413032248543	0.0332079	13.413216736772194	8.311194745775218	0.6041989521068556	0.6226477750719505	0.00461221	0.3413032248542543	0.00184488	0.023061028706368534	13.213047007600915	0.10977049664231421	10.299055420264187	8.325031362999042	0.8652497970629475	0.0885544	0.2075492583573168	0.8283521511327577	3.562467714559811	0.18817799424396725	0.0424323	9.402442624160578	5.294812190982215	0.5654564238801565	3.29957	0.0202937	3.5108110102575454	35.51951885469707	4.000627259980813
-33	15.539443583499374	8.034462401298798	0.00276732	0.22784296361892115	0.00461221	10.394989299682681	1.669618478341082	0.0535016	0.5783705999557228	30.032838904877867	2.0192236735296287	0.035975204781934916	0.4409268688657664	0.45845325068260645	0.4999631023540698	2.8549553538484247	0.0876319	0.026750793299387496	0.6023540698103461	0.82005	1.662238949155044	0.0341303	13.786805401815364	8.473544387868055	0.6226477750719505	0.6318721865544978	0.00645709	0.35145007748505647	0.00184488	0.023983469854623275	13.515607704228469	0.11253782008707844	10.537967677662165	8.475389270164564	0.8800088554350232	0.0913217	0.21400634639509997	0.8495682975426168	3.651944505940521	0.1891	0.044277175116227585	9.603534794480112	5.409194893365803	0.5958969817725629	3.4241015423215995	0.0212161	3.6168917423068407	36.24363515607704	4.121467050402184
-32	15.961921629400045	8.245701424249132	0.00276732	0.23153272821194007	0.00461221	10.703084643199764	1.7102058888642906	0.054424027747029737	0.6023540698103461	30.637037856984723	2.093018965390008	0.035975204781934916	0.4464615157552948	0.4686001033134086	0.5193343664674194	2.9259833222640395	0.0885544	0.026750793299387496	0.6161906870341672	0.8597151501734189	1.697291712788724	0.0350528	14.13825547930042	8.662644823260276	0.6383292745922811	0.6410965980370452	0.00645709	0.3588296066710944	0.00184488	0.0249059	13.813556195114751	0.11899490812486163	10.748284259464246	8.674636558187586	0.905837	0.0950114	0.2186185521363737	0.8717068851007306	3.735886650431702	0.19094531768873146	0.044277175116227585	9.801859641354882	5.5374142129732125	0.6143458047376578	3.544018891594716	0.0212161	3.7100582982805697	36.90963766511697	4.2257
-31	16.401926057117556	8.464319976385507	0.00276732	0.23706737510146852	0.00461221	11.013024869013357	1.7498708582392446	0.054424027747029737	0.6208028927754409	31.228322633016013	2.150210316581802	0.035975204781934916	0.4556859272378423	0.47505719135119184	0.5340934248394953	2.992399084938381	0.0922441	0.028595675595896982	0.6291048631097337	0.9003025606966275	1.7388015644601875	0.0350528	14.475868939561657	8.822227141908346	0.6521658918161022	0.6604678621503948	0.00645709	0.37174378274666076	0.00276732	0.026750793299387496	14.128108626669619	0.12083979042137112	10.954911076673309	8.839753523725188	0.9288982362925244	0.0996236	0.22415319902590217	0.8920005903623348	3.798612648513025	0.1964799645782599	0.0451996	10.011253782008708	5.666555973728876	0.6374068334440263	3.651944505940521	0.0212161	3.8142941480333556	37.57195040956387	4.33271
-30	16.800420633163604	8.699542469190465	0.00276732	0.24167958084274224	0.00461221	11.358017858460629	1.7784665338351415	0.0599587	0.6364843922957716	31.801158586082206	2.2157036381078887	0.0378201	0.46122057412737066	0.48704892627850344	0.5506973655080806	3.056047524167958	0.094089	0.029518116744151723	0.642019	0.9307431185890341	1.7775440926868866	0.035975204781934916	14.865139104125157	8.991956313187218	0.6724595970777064	0.6715371559294517	0.00737953	0.3837355176739724	0.00276732	0.026750793299387496	14.428824441000664	0.12452955501439009	11.187366246033504	9.017784665338352	0.9473470592576194	0.10608073204929525	0.2343000516567043	0.9141391779204486	3.8677957346321303	0.20109217031953364	0.0451996	10.216035716921262	5.796620175632794	0.6521658918161022	3.770939414065383	0.0212161	3.924987085823924	38.22503874252823	4.453545863773891
-29	17.247804590067155	8.910781492140801	0.00276732	0.2518264334735444	0.00461221	11.703933289056158	1.8162866209135857	0.062726	0.6577005387056306	32.41181462622685	2.2710501070031732	0.0387425	0.4713674267581729	0.5073426315401077	0.5691461884731754	3.116928639952771	0.0968563	0.030440557892406465	0.6604678621503948	0.9639509999262047	1.8144417386170761	0.035975204781934916	15.289462032322337	9.156150837576563	0.6927533023393108	0.6807615674119991	0.00830197	0.3984945760460483	0.00276732	0.0276732	14.732307578776474	0.12545199616264482	11.418898974245444	9.189358718913732	0.9704080879639878	0.10977049664231421	0.23983469854623277	0.9353553243303078	3.9277544092686885	0.2075492583573168	0.0461221	10.442033798243672	5.927606818684968	0.6696922736329423	3.902848498265811	0.022138587558113793	4.025533170983691	38.942697955870415	4.573463213047008
-28	17.678584606302117	9.122942956239392	0.00276732	0.25828352151132755	0.00461221	12.031399896686592	1.8624086783263227	0.0673382	0.6807615674119991	32.980038373551764	2.335620987381005	0.039664969374953875	0.4787469559442108	0.5174894841709099	0.5866725702900155	3.181499520330603	0.0996236	0.031362999040661206	0.6816840085602538	1.0045384104494133	1.8577964725850489	0.0378201	15.667662903106782	9.300051656704303	0.7195040956386982	0.6927533023393108	0.00830197	0.41325363441812407	0.00276732	0.028595675595896982	15.046860010331342	0.12637443731089956	11.642129732123092	9.33234	0.9897793520773375	0.11253782008707844	0.24352446313925172	0.9538041472954025	3.998782377684304	0.20939414065382628	0.0470445	10.664342114973065	6.052136373699358	0.6899859788945465	4.04859	0.0249059	4.1371485499225145	39.581027230462695	4.70629
-27	18.120433916316138	9.32127	0.00276732	0.26658549184562025	0.00553465	12.349642092834477	1.904840971146041	0.071028	0.6964430669323297	33.551951885469705	2.3918898974245444	0.039664969374953875	0.4888938085750129	0.5257914545052026	0.6078887166998745	3.2506826064497085	0.10054608515976682	0.0332079	0.6927533023393108	1.048815585565641	1.8993063242565125	0.0387425	16.044941332742972	9.473470592576195	0.7407202420485574	0.709357	0.00830197	0.4197107224559073	0.00276732	0.029518116744151723	15.341118736624605	0.12914176075566378	11.876429783779795	9.508523356209873	1.0100730573389418	0.11622758468009742	0.25090399232528965	0.9657958822227142	4.068887904951664	0.21492878754335473	0.0479669	10.888495313998966	6.192347428234079	0.7121245664526603	4.178658401593979	0.0249059	4.24323	40.2046	4.830824293410081
-26	18.589956460777803	9.546343443288318	0.00368976	0.27488746217991294	0.00553465	12.702937052616042	1.9555752343000516	0.0737953	0.720427	34.164452807910855	2.4629178658401596	0.041509851671463364	0.49811822005756035	0.5340934248394953	0.6300273042579884	3.3272452217548523	0.1023909674562763	0.0332079	0.7029001549701129	1.088480554940595	1.9491181462622682	0.039664969374953875	16.410228027451847	9.637665116965538	0.7619363884584164	0.724116	0.00830197	0.4289351339384548	0.00276732	0.029518116744151723	15.675964873441076	0.13098664305217328	12.124566452660321	9.678252527488747	1.0349789683418198	0.11991734927311638	0.26197328610434656	0.9916242343738468	4.142683196812044	0.2204634344328832	0.0498118	11.114493395321379	6.314109659803704	0.7351855951590288	4.34839	0.0249059	4.3446978082798315	40.86045310309202	4.949819201534942
-25	19.064091210980738	9.768651760017711	0.00368976	0.2841118736624603	0.00553465	13.082982805696997	2.002619732861043	0.0756402	0.7517895358276142	34.780643494945025	2.5210316581802084	0.0424323	0.5054977492435982	0.5433178363220427	0.6475536860748284	3.380746808353627	0.10700317319754998	0.0341303	0.7222714190834625	1.148439229577153	1.9850933510442033	0.0424323	16.796730868570585	9.825843111209505	0.7785403291270017	0.741643	0.00922441	0.44369419231053053	0.00276732	0.032285440188915944	16.040329127001698	0.13467640764519223	12.383772415319902	9.874732492067007	1.0691092908272453	0.12360711386613535	0.26658549184562025	1.0183750276732344	4.217400929820678	0.22876540476717586	0.052579145450520254	11.367242269943176	6.43956	0.7610139473101616	4.508892332669176	0.0249059	4.448933658032617	41.51538631835289	5.065124345066785
-24	19.586192900892925	10.005719135119179	0.00368976	0.2914914028484983	0.00553465	13.475942734853517	2.0459744668290165	0.0820973	0.770238	35.40052394657221	2.604051361523135	0.0433547	0.5165670430226551	0.5553095712493542	0.6641576267434138	3.458231864807025	0.10792561434580474	0.0341303	0.7407202420485574	1.2111652276584755	2.0247583204191573	0.0451996	17.233045531695076	9.990960076747104	0.802524	0.7619363884584164	0.00922441	0.46122057412737066	0.00276732	0.0332079	16.380709910707697	0.1383661722382112	12.62268467271788	10.052763633680172	1.0967825252748875	0.12821931960740904	0.27488746217991294	1.048815585565641	4.2958084274223305	0.23337761050844955	0.054424027747029737	11.601542321599883	6.582540033945834	0.798834	4.664784886724227	0.0276732	4.552247066637149	42.15371559294517	5.183196812043392
-23	20.06032765109586	10.241864069072392	0.00368976	0.29610360858977197	0.00553465	13.890118810419896	2.1022433768725555	0.0839421	0.7951442697955869	35.97797210537968	2.677846653383514	0.0451996	0.5239465722086931	0.5737583942144491	0.6899859788945465	3.5246476274813663	0.11069293779056896	0.035975204781934916	0.7730056822374732	1.2582097262194674	2.070880377831894	0.0461221	17.674894841709097	10.174525865249798	0.8228175042432293	0.7766954468304922	0.010146852630802155	0.4759796324994465	0.00276732	0.0341303	16.734004870489265	0.14205593683123016	12.860674488967605	10.241864069072392	1.1189211128330012	0.13283152534868276	0.2813445502176961	1.088480554940595	4.3815954542100215	0.23798981624972326	0.0553465	11.828462844070549	6.731053058814848	0.8274297099845029	4.847428234078666	0.028595675595896982	4.655560475241679	42.81879566083684	5.310493690502546
-22	20.539997048188326	10.473396797284334	0.00368976	0.3071729023688289	0.00645709	14.30337244483802	2.142830787395764	0.0839421	0.8274297099845029	36.59139546896908	2.7590214744299315	0.0461221	0.5322485425429857	0.5811379234004871	0.720427	3.606744889676039	0.11253782008707844	0.035975204781934916	0.8016013578333703	1.3356947826728656	2.1114677883551027	0.0470445	18.101985093351043	10.355324330307726	0.8569478267286548	0.7923769463508229	0.011069293779056896	0.48704892627850344	0.00276732	0.0350528	17.100214006346395	0.14390081912773967	13.095896981772562	10.42819718101985	1.1438270238358794	0.1365212899417017	0.29518116744151723	1.1106191424987084	4.445243893439599	0.24260202199099695	0.057191351191793964	12.072	6.894325142055936	0.8643273559146927	5.0448306398051805	0.029518116744151723	4.773632942218287	43.47372887609771	5.447014980444247
-21	21.03719282709763	10.721533466164859	0.00368976	0.3154748727031215	0.00645709	14.73138513762822	2.19264	0.0876319	0.8532580621356357	37.143937716773664	2.846653383514132	0.0461221	0.5405505128772785	0.5903623348830345	0.745332	3.676850416943399	0.11622758468009742	0.035975204781934916	0.8246623865397387	1.4131798391262638	2.147442993137038	0.0470445	18.54475684451332	10.530588148476127	0.8763190908420043	0.8052911224263891	0.011069293779056896	0.4962733377610508	0.00276732	0.035975204781934916	17.483949524020368	0.1448232602759944	13.322817504243229	10.60530588148476	1.1641207290974835	0.14205593683123016	0.3044055789240646	1.1244557597225298	4.523651391041252	0.2518264334735444	0.057191351191793964	12.33672791675891	7.0483728138144786	0.8920005903623348	5.240388163235186	0.031362999040661206	4.87141	44.1342	5.556785477086562
-20	21.54638034093425	10.976127223083166	0.00461221	0.32469928418566896	0.00645709	15.100361596930115	2.244299313703786	0.0931666	0.8753966496937495	37.77580990332817	2.938897498339606	0.0470445	0.5460851597668068	0.5968194229208177	0.7693159176444543	3.74511	0.11899490812486163	0.0378201	0.8477234152461074	1.4823629252453694	2.189875285956756	0.0479669	19.02350380045753	10.739059847981698	0.9012250018448823	0.8237399453914841	0.011069293779056896	0.5128772784296362	0.00276732	0.036897645930189654	17.8502	0.1522027894620323	13.563574643937718	10.817467345583353	1.1853368755073428	0.14390081912773967	0.31916463729614053	1.155818758763191	4.582687624529555	0.25828352151132755	0.0608811	12.593166555973728	7.198730720980001	0.9159840602169582	5.4267212751826435	0.032285440188915944	4.986716847465131	44.793742159250236	5.680392590952697
-19	22.032506826064495	11.227031215408457	0.00461221	0.3339236956682164	0.00645709	15.487786879197108	2.286731606523504	0.0950114	0.9003025606966275	38.38000885543502	3.017304995941259	0.0479669	0.5553095712493542	0.6041989521068556	0.7923769463508229	3.809681942292082	0.12176223156962586	0.0378201	0.8634049147664379	1.551546011364475	2.2304626964799645	0.0507343	19.48103460999188	10.905099254667553	0.9224411482547413	0.8338867980222862	0.012914176075566377	0.5248690133569479	0.00276732	0.039664969374953875	18.215445354586375	0.1540476717585418	13.796029813297912	10.997343369493025	1.2083979042137112	0.1448232602759944	0.3256217253339237	1.1779573463213047	4.6398789757213486	0.2656630506973655	0.0636484	12.8505	7.373072098000148	0.9473470592576194	5.640727621577744	0.032285440188915944	5.104789314441739	45.365655671168184	5.802154822522323
-18	22.52693528152904	11.46502103165818	0.00553465	0.34038078370599956	0.00737953	15.947162571027967	2.3263965758984577	0.0977788	0.9261309128477603	39.01095860084126	3.1067817873219687	0.048889380857501295	0.5663788650284112	0.6125009224411482	0.8145155339089365	3.8936240867832628	0.12452955501439009	0.039664969374953875	0.8836986200280422	1.629953508966128	2.295956018006051	0.054424027747029737	19.94778983100878	11.085897719725482	0.9510368238506383	0.8569478267286548	0.0138366	0.5405505128772785	0.00276732	0.0405874	18.56781787321969	0.15681499520330602	14.024795218065087	11.189211128330012	1.240683344402627	0.14759058372075862	0.33576857796472587	1.2093203453619659	4.711829385285219	0.2776547856246771	0.0645709	13.12264777507195	7.555715445354587	0.9833222640395543	5.851966644528079	0.032285440188915944	5.209025164194524	45.97169950557154	5.926684377536713
-17	23.055494059479006	11.71223525939045	0.00553465	0.3477603128920375	0.00737953	16.417607556637886	2.3660615452734115	0.0996236	0.951959	39.64098590509925	3.1879566083683866	0.0535016	0.5783705999557228	0.6281824219614788	0.8403438860600694	3.95912	0.1272968784591543	0.0451996	0.9067596487344107	1.7102058888642906	2.3328536639362407	0.0581138	20.43576119843554	11.289757213489779	0.9777876171500258	0.8753966496937495	0.0138366	0.5580768946941185	0.00276732	0.0405874	18.946018744004135	0.1586598774998155	14.284923621872924	11.405062357021622	1.261899490812486	0.15128034831377757	0.345915	1.2425282266991367	4.789314441738617	0.2831894325142056	0.0654933	13.379086414286768	7.714375322854401	1.0073057338941775	6.06413	0.0332079	5.308648808206037	46.56298428160283	6.045679285661574
-16	23.643089070917274	11.960371928270977	0.00553465	0.35790716552283963	0.00737953	16.833628514500777	2.403881632351856	0.1023909674562763	0.9777876171500258	40.25717659213342	3.2802	0.054424027747029737	0.5839052468452512	0.6355619511475168	0.8615600324699284	4.03107	0.12821931960740904	0.0461221	0.9353553243303078	1.7812338572799056	2.378053280200723	0.0608811	20.905283742897204	11.489004501512804	1.0045384104494133	0.8993801195483727	0.015681499520330603	0.5709910707696849	0.00276732	0.0424323	19.35189284923622	0.16327208324108922	14.535827614198213	11.609844291934175	1.291417607556638	0.1540476717585418	0.35606228322633016	1.2748136668880525	4.876023909674563	0.2914914028484983	0.0664158	13.624455759722528	7.903475758246624	1.048815585565641	6.327023835879271	0.0341303	5.429488598627408	47.17087299830271	6.184967899048041
-15	24.202088406759646	12.209431038299757	0.00553465	0.37174378274666076	0.00922441	17.3345	2.4380119548372816	0.10608073204929525	1.019297468821489	40.87890192605712	3.359530661943768	0.0562689	0.5922072171795439	0.6438639214818094	0.8892332669175708	4.109475315474873	0.13190908420042802	0.0470445	0.9574939118884216	1.8882370304774556	2.438934395985536	0.062726	21.419083462475093	11.689174230684083	1.0266769980075272	0.9215187071064865	0.016603940668585344	0.5903623348830345	0.00276732	0.044277175116227585	19.74300789609623	0.16603940668585346	14.819017046712421	11.825695520625784	1.3154010774112612	0.1586598774998155	0.36436425356062285	1.308943989373478	4.964578259907018	0.2970260497380267	0.0682606	13.893808575012914	8.056600988856912	1.0894029960888496	6.573315622463287	0.035975204781934916	5.56232	47.76676998007527	6.3371706885100725
-14	24.777691683270607	12.477861412441886	0.00645709	0.3865028411187366	0.00922441	17.819718101985092	2.481366688805254	0.10792561434580474	1.0635746439377167	41.507084348018594	3.4573094236587707	0.057191351191793964	0.6005091875138366	0.6558556564091211	0.9224411482547413	4.1925	0.13467640764519223	0.0479669	0.9814773817430449	1.9850933510442033	2.4832115711017635	0.0645709	21.971625710279685	11.886576636410597	1.0561951147516788	0.9445797358128551	0.016603940668585344	0.6069662755516199	0.00276732	0.0451996	20.154416648217843	0.17157405357538189	15.072688362482472	12.029555014390082	1.347686517600177	0.16603940668585346	0.37912331193269866	1.337539664969375	5.031916463729614	0.2997933731827909	0.0682606	14.1632	8.230942365877057	1.1465943472806435	6.797468821489189	0.039664969374953875	5.687772120138735	48.35344255036529	6.47277
-13	25.341303224854254	12.761050844956094	0.00645709	0.3948048114530293	0.00922441	18.29385285218803	2.5274887462179914	0.10884805549405947	1.1060069367574348	42.1205	3.5550881853737732	0.0590362	0.6134233635894031	0.666925	0.9657958822227142	4.276437163308981	0.1365212899417017	0.0479669	1.002693528152904	2.072725260128404	2.5293336285145007	0.0682606	22.492804959043614	12.111652276584755	1.091247878385359	0.9657958822227142	0.016603940668585344	0.6235702162202051	0.00276732	0.0451996	20.60272304626965	0.1761862593166556	15.3208	12.26662238949155	1.377204634344329	0.17065161242712715	0.3938823703047745	1.3753597520478194	5.11863	0.3053280200723194	0.071028	14.44727326396576	8.391447125673382	1.1871817578038522	7.0631318721865535	0.041509851671463364	5.792007969891521	48.92258873883846	6.590842004280127
-12	25.88923326691757	13.037783189432513	0.00737953	0.40679654638034096	0.00922441	18.81503210095196	2.584680097409785	0.10977049664231421	1.1447494649841339	42.71640469338056	3.665781123164342	0.0608811	0.63095	0.6779942439672348	1.0036159693011586	4.361301748948417	0.1383661722382112	0.0479669	1.0266769980075272	2.1695815806951515	2.5837576562615308	0.0701055	23.043502324551692	12.325658622979855	1.1189211128330012	0.9860895874843185	0.017526381816840086	0.6429414803335547	0.00276732	0.0470445	21.02704597446683	0.17987602390967455	15.595712493542912	12.476938971293631	1.4076451922367352	0.1761862593166556	0.40310678178732195	1.4085676333849901	5.197955870415467	0.31362999040661205	0.0774851	14.712936314663125	8.552874326617962	1.2323813740683345	7.3186480702531185	0.0424323	5.908235554571618	49.529555014390084	6.732897941111357
-11	26.460224337687254	13.356	0.00830197	0.41786584015939787	0.010146852630802155	19.374031436794333	2.624345066784739	0.1116153789388237	1.1844144343590879	43.3372	3.7755516198066568	0.0636484	0.6383292745922811	0.691831	1.0322116448970555	4.4553907460704005	0.14113349568297542	0.0498118	1.0608073204929525	2.269205224706664	2.628034831377758	0.0701055	23.59696701350454	12.532285440188918	1.1567411999114456	1.0183750276732344	0.022138587558113793	0.6706147147811969	0.00276732	0.0479669	21.445834255774482	0.17987602390967455	15.868755073426316	12.695557523430004	1.4380857501291417	0.1807984650579293	0.41233119326986933	1.4473101616116892	5.284665338351413	0.31916463729614053	0.0784075	14.987823776843037	8.705077116079995	1.2785034314810715	7.59538	0.0470445	6.023540698103461	50.094088997121986	6.861117260718766
-10	27.05612131945982	13.639214818094606	0.00922441	0.43170245738321894	0.011069293779056896	19.890598479816987	2.661242712714929	0.11438270238358793	1.240683344402627	43.90081912773965	3.8954689690797726	0.0664158	0.6503210095195926	0.7029001549701129	1.058962438196443	4.54487	0.14390081912773967	0.0507343	1.08756	2.3808206036454878	2.6907608294590806	0.0747177	24.174415172312006	12.730610287063685	1.2010183750276733	1.041436056379603	0.022138587558113793	0.6909084200428013	0.00276732	0.0516567	21.89690797727105	0.18356578850269353	16.123348830344625	12.91048631097336	1.4602243376872555	0.18448822965094827	0.424323	1.4878975721348977	5.375064570880378	0.3256217253339237	0.0802524	15.26086635672644	8.868349199321084	1.330160135783337	7.895173787912331	0.0479669	6.155449782303888	50.66600250903992	7.014242491329053
-9	27.627112390229502	13.945465279315181	0.00922441	0.45015128034831375	0.011991734927311638	20.44314072762158	2.702752564386392	0.1180724669766069	1.2895727252601286	44.49025902147443	4.03107	0.0673382	0.6604678621503948	0.7121245664526603	1.088480554940595	4.619585270459744	0.1494354660172681	0.0535016	1.1133864659434727	2.500737952918604	2.760866356726441	0.0774851	24.742638919636928	12.93354733967973	1.251752638181684	1.0681868496789906	0.023061028706368534	0.7102796841561508	0.00276732	0.054424027747029737	22.372887609770498	0.18725555309571248	16.389934322190243	13.131872186554498	1.4915873367279167	0.1891	0.4400044277175116	1.522950335768578	5.4516271861855214	0.3320788133717069	0.0830197	15.502545937569185	9.04269	1.3827392812338573	8.17098	0.0479669	6.278134455021769	51.187181757803856	7.159065751605048
-8	28.176887314589326	14.2609	0.010146852630802155	0.4676776621651539	0.011991734927311638	20.962475094088997	2.7580990332816766	0.12083979042137112	1.3393845472658845	45.0696	4.145450520256808	0.0682606	0.6687698324846875	0.7222714190834625	1.1327577300568223	4.714596708729983	0.15128034831377757	0.054424027747029737	1.1456719061323888	2.6049738026713896	2.8023762083979045	0.0802524	25.32838904877869	13.15770053870563	1.2886502841118737	1.0829459080510664	0.0249059	0.7250387425282268	0.00276732	0.0590362	22.84241015423216	0.19094531768873146	16.656519814035864	13.366172238211202	1.522950335768578	0.1964799645782599	0.44738395690354954	1.5487786879197107	5.517120507711608	0.33761346026123534	0.0839421	15.734078665781123	9.214264629916611	1.4343959855361228	8.46524	0.0507343	6.415578186111725	51.807062209431045	7.314035864511845
-7	28.79400044277175	14.564423289794112	0.011069293779056896	0.4842816028337392	0.011991734927311638	21.51778466533835	2.807910855287433	0.12176223156962586	1.3965758984576784	45.62855139842078	4.27828	0.0719504	0.6807615674119991	0.7342631540107741	1.1890266401003615	4.801306176665928	0.15589255405505129	0.0562689	1.176112464024795	2.7322706811305437	2.85403	0.0830197	25.87355176739724	13.343111209504835	1.3329274592281013	1.1060069367574348	0.026750793299387496	0.745332	0.00276732	0.061803556933067674	23.319312227879863	0.19463508228175042	16.91295845325068	13.569109290827244	1.5533908936609844	0.20662681720906204	0.45845325068260645	1.5875212161464098	5.590915799571987	0.349605	0.085787	16.00527636336802	9.36186	1.4971219836174452	8.747509408899711	0.0507343	6.5456423880156445	52.376208397904215	7.469928418566896
-6	29.43048483506752	14.885432809386762	0.011069293779056896	0.4990406612058151	0.011991734927311638	22.072171795439452	2.839273854328094	0.12545199616264482	1.4593018965390008	46.23459523282414	4.421260423584975	0.0747177	0.695521	0.7480997712345953	1.2342262563648438	4.890782968046638	0.1586598774998155	0.057191351191793964	1.215777433399749	2.8724817356652643	2.9186037930780016	0.085787	26.52479521806509	13.551582909010405	1.3744373108995647	1.1419821415393698	0.028595675595896982	0.7610139473101616	0.00276732	0.0645709	23.828499741716477	0.1983248468747694	17.195225444616632	13.779425872629325	1.575529481219098	0.2121614640985905	0.4676776621651539	1.623496420928345	5.691461884731754	0.3597520478193491	0.085787	16.2746	9.544498560991808	1.5543133348092393	9.024241753376135	0.0516567	6.679396354512582	52.990554202641874	7.61475
-5	30.071581433104566	15.20828721127592	0.011991734927311638	0.5174894841709099	0.012914176075566377	22.728949892996827	2.878016382554793	0.1300642019039185	1.5155708065825402	46.87200206626817	4.568851007305734	0.0765626	0.7139694487491698	0.752712	1.291417607556638	4.9839495240203675	0.16142720094457974	0.0581138	1.2535975204781935	3.0431333480923914	2.9794849088628146	0.0885544	27.128071729023688	13.752675079329938	1.415947162571028	1.169655375987012	0.031362999040661206	0.7785403291270017	0.00276732	0.0664158	24.35613607851819	0.2029370526160431	17.480259759427348	14.002656630506975	1.6068924802597595	0.2223083167293927	0.4787469559442108	1.6539369788207512	5.767102058888643	0.36436425356062285	0.0894768	16.548594199690058	9.712382849974171	1.6207290974835804	9.29175	0.0535016	6.825142055936831	53.56154527341156	7.788170614714781
-4	30.718212678031144	15.557892406464468	0.012914176075566377	0.5387056305807689	0.014759058372075862	23.330381521658918	2.9112242638919636	0.13283152534868276	1.5764519223673528	47.530625046122054	4.7016825326544165	0.0784075	0.7278060659729909	0.7674710353479448	1.3356947826728656	5.059589698177256	0.16603940668585346	0.0590362	1.2803483137775808	3.2211644897055565	3.0375987012028633	0.0913217	27.82266991365951	13.986975130986643	1.4556121319459818	1.1899490812486164	0.032285440188915944	0.7932993874990776	0.00276732	0.0682606	24.94557597225297	0.2075492583573168	17.761604309645048	14.249870858239245	1.6530145376724963	0.22692052247066638	0.4888938085750129	1.6917570658991954	5.839974909600768	0.3763559884879345	0.094089	16.861301748948417	9.874732492067007	1.6862224190096673	9.546343443288318	0.0562689	6.959818463582024	54.159287137480625	7.940373404176813
-3	31.502287654047674	15.897350749022213	0.012914176075566377	0.567301	0.017526381816840086	23.997306471847097	2.9545789978599366	0.1365212899417017	1.6493247730794773	48.22245590731311	4.8612648513024865	0.0820973	0.7434875654933215	0.777618	1.39104	5.1435318426684375	0.17157405357538189	0.0636484	1.3283152534868277	3.4619216294000443	3.102169581580695	0.0922441	28.561545273411554	14.189912183602685	1.504501512803483	1.219467197992768	0.0332079	0.8126706516124271	0.00276732	0.0737953	25.521179248763932	0.21031658180208102	18.054940594790054	14.454652793151798	1.679765330971884	0.23153272821194007	0.5018079846505793	1.7277322706811304	5.911002878016382	0.37912331193269866	0.0977788	17.194303003468377	10.034314810715077	1.761862593166556	9.837834846136817	0.0581138	7.106486606154528	54.75979632499447	8.110102575455686
-2	32.48837724153199	16.33643273559147	0.012914176075566377	0.5986643052173272	0.0193713	24.78783853590141	2.992399084938381	0.14021105453472069	1.7258873883846209	48.968710796251194	5.074348756549332	0.0848646	0.7545568592723784	0.7951442697955869	1.4509999262047082	5.252379898162498	0.17710870046491034	0.0645709	1.3707475463065455	3.759870120286326	3.153826285882961	0.0959339	29.461847834108184	14.409453176887316	1.5672275108848055	1.2535975204781935	0.035975204781934916	0.8228175042432293	0.00276732	0.0765626	26.31078887166999	0.21400634639509997	18.347354438786805	14.673271345288171	1.7175854180503283	0.24352446313925172	0.5082650726883625	1.7673972400560845	5.978341081838979	0.3855803999704819	0.10146852630802156	17.5199	10.205888864290458	1.8393476496199541	10.102575455685928	0.0599587	7.2697586893956165	55.44055789240646	8.312117186923475
-1	34.06944136964062	17.014426979558706	0.0138366	0.6586229798538853	0.023061028706368534	25.9538	3.049590436130175	0.14113349568297542	1.8633311194745774	49.930816913880896	5.373219688583868	0.0913217	0.7674710353479448	0.8172828573537008	1.526640100361597	5.392590952697218	0.17987602390967455	0.0682606	1.4325511032396134	4.386207659951295	3.2294664600398497	0.0996236	30.845509556490295	14.688030403660246	1.6548594199690059	1.305254224780459	0.039664969374953875	0.8449560918013431	0.00276732	0.0793299	27.517341893587187	0.2223083167293927	18.701571839716628	14.962917865840158	1.7498708582392446	0.2628957272526013	0.520257	1.8162866209135857	6.0899564607778025	0.40033945834255774	0.1023909674562763	18.010663419673826	10.423584975278576	1.9417386170762305	10.418050328389048	0.061803556933067674	7.502213858755812	56.22094310382998	8.572245590731312
0	44.465353110471554	20.715260866356726	0.014759058372075862	0.7886871817578038	0.0387425	31.166519076082942	3.558777949966792	0.14666814257250388	2.820825031362999	56.44140653826286	6.4109659803704515	0.11438270238358793	0.8016013578333703	0.8680171205077115	1.6493247730794773	5.945133200501808	0.2029370526160431	0.0719504	1.6484023319312227	8.059368312301675	3.4766806877721197	0.11622758468009742	38.13279462770275	16.033872038963914	1.8384252084716994	1.4878975721348977	0.0691831	0.8873883846210611	0.00276732	0.0950114	38.10143162866209	0.24905911002878017	20.968009740978523	16.491402848498264	1.9915504390819867	0.345915	0.5719135119179397	1.9518854697070327	6.556711681794701	0.4307800162349642	0.11438270238358793	21.625710279684156	11.203047745553834	2.233230019924729	10.99826581064128	0.0654933	8.190354955353849	60.6145	9.343406390672275
1	48.02782082503136	21.852630802154824	0.014759058372075862	0.8375765626153051	0.0451996	33.63128182421961	3.6381078887166995	0.15312523061028704	3.4656113939930635	58.38222271419083	6.933067670282636	0.1272968784591543	0.8228175042432293	0.8938454726588444	1.7102058888642906	6.160061988045163	0.21492878754335473	0.0747177	1.761862593166556	10.157921924581212	3.60306	0.13098664305217328	40.83462475094089	16.526455612131947	1.9205224706663713	1.626263744373109	0.0830197	0.9159840602169582	0.00276732	0.10054608515976682	42.38986052689838	0.2647406095491108	21.88122647775072	17.012582097262193	2.0635008486458566	0.4012618994908125	0.6005091875138366	2.03306	6.70799	0.43815954542100216	0.11622758468009742	22.688362482473618	11.793410080436868	2.3476127223083165	11.534204117777286	0.0682606	8.564866061545274	62.23618183159915	9.734521437532285
2	49.53047745553833	22.45498487196517	0.014759058372075862	0.8652497970629475	0.0498118	34.95775219540993	3.698066563353258	0.15958231864807026	3.8982362925245364	59.40797727105011	7.296509482695004	0.13928861338646595	0.8366541214670503	0.9242860305512508	1.7637074754630655	6.297505719135119	0.2232307578776474	0.0802524	1.815364179765331	11.213194598184636	3.691609475315475	0.13467640764519223	42.32159988192753	16.843775367131578	1.9933953213784958	1.6852999778614124	0.0885544	0.9381226477750718	0.00276732	0.10608073204929525	44.17939635451258	0.27488746217991294	22.454062430816915	17.344660910633902	2.116079994096377	0.4372371042727474	0.6171131281824219	2.0847169950557154	6.825142055936831	0.44738395690354954	0.11991734927311638	23.31746734558335	12.202973950261974	2.4490812486163382	12.090436130174895	0.0701055	8.79179	63.23610803630728	9.997417164784887
3	50.48889380857501	22.915283004944285	0.014759058372075862	0.8929230315105896	0.0498118	35.82761419821415	3.7395764150247217	0.160505	4.18696	60.04722898679064	7.5511032396133135	0.14205593683123016	0.8504907386908716	0.9482695004058741	1.8144417386170761	6.407276215777434	0.23522249280495902	0.0802524	1.8670208840675964	11.87181757803852	3.770939414065383	0.14297837797948493	43.324293410080436	17.09652424175338	2.0515091137185446	1.730499594125895	0.0950114	0.9694856468157332	0.00276732	0.10977049664231421	45.22544461663346	0.28503431481071506	22.93926647479891	17.630617666592872	2.162202051509114	0.4676776621651539	0.6337170688510073	2.140985905099255	6.922	0.460298	0.12360711386613535	23.795291860379308	12.508301970334292	2.5376355988487935	12.551656704302266	0.0728729	8.955981108405284	63.9778	10.190207364770128
4	51.14936167072541	23.299018522618255	0.014759058372075862	0.9215187071064865	0.0498118	36.567411999114455	3.7930780016234964	0.16234964209283448	4.416648217843702	60.652350380045746	7.7872481735665255	0.1448232602759944	0.8652497970629475	0.9704080879639878	1.8467271788059922	6.522581359309276	0.238912	0.0830197	1.910375618035569	12.333960593314147	3.8576488820013286	0.14851302486901335	44.10283373920743	17.306840823555458	2.1105453472068483	1.772009445797358	0.0977788	0.9925466755221016	0.00276732	0.1116153789388237	45.97631171131282	0.29610360858977197	23.364511844144342	17.862150394804814	2.2018670208840674	0.4824367205372297	0.6540107741126117	2.186185521363737	7.014242491329053	0.4667552210168991	0.12821931960740904	24.16703564312597	12.738912257397978	2.6123533318574275	12.997195778909306	0.0737953	9.11649	64.5995	10.371928270976312
5	51.71758541805033	23.655080805844587	0.014759058372075862	0.9418124123680909	0.0516567	37.19374953877942	3.8290532064054315	0.1651169655375987	4.622352593904509	61.16430521732713	7.998487196516862	0.14851302486901335	0.8763190908420043	0.9888569109290828	1.893771677366984	6.6314294148033355	0.24629178658401593	0.0839421	1.9518854697070327	12.69832484687477	3.921297321230906	0.15128034831377757	44.85001106929378	17.519002287654047	2.1658918161021328	1.8098295328758025	0.0996236	1.023909674562763	0.00276732	0.11346026123533319	46.534388606006935	0.30071581433104566	23.751937126411335	18.099217769906282	2.2452217548520403	0.5045753080953435	0.6650800678916685	2.2341524610729837	7.093572430078961	0.4787469559442108	0.13283152534868276	24.524020367500555	12.95937569183086	2.6990627997933734	13.396612796103607	0.0774851	9.246550070105528	65.09943915578185	10.518596413548815
6	52.22123828499742	23.993616707254077	0.014759058372075862	0.9676407645192237	0.054424027747029737	37.729687845915436	3.876097704966423	0.16603940668585346	4.807763264703712	61.64489705556786	8.194044719946868	0.15128034831377757	0.8827761788797874	1.0082281750424325	1.9371264113349569	6.745812117186924	0.25090399232528965	0.0848646	1.9906279979337318	13.010109954984872	3.982178437015718	0.15773743635156076	45.49756475536861	17.742233045531695	2.2120138735148696	1.8485720611025016	0.10054608515976682	1.0580399970481884	0.00276732	0.11622758468009742	47.00852335620988	0.3044055789240646	24.13013799719578	18.354733967972845	2.295956018006051	0.5248690133569479	0.6872186554497823	2.2765847538927018	7.175669692273632	0.49073869087152244	0.13559884879344697	24.853331857427495	13.166924950188177	2.771935650505498	13.744373108995648	0.0784075	9.372924507416428	65.55143531842668	10.666186997269573
7	52.68799350601432	24.289720315843848	0.014759058372075862	0.9870120286325732	0.054424027747029737	38.181684008560254	3.9065382628588297	0.16788428898236293	4.959966054165744	62.09597077706442	8.38499	0.1540476717585418	0.8966127961036087	1.0146852630802154	1.973101616116892	6.835288908567633	0.2545937569183086	0.0894768	2.0376724964947237	13.221348977935207	4.043981993948786	0.16880673013061767	46.11375544240278	17.93963545125821	2.259980813224116	1.8808575012914177	0.10331340860453102	1.08756	0.00276732	0.11899490812486163	47.41808722603498	0.30901778466533836	24.50003689764593	18.578887166998744	2.3328536639362407	0.5451627186185521	0.695521	2.328241458194967	7.2716035716921255	0.5008855435023245	0.14205593683123016	25.149435466017266	13.342188768356579	2.8484982658106413	14.055235775957495	0.0793299	9.50207	65.96468895284481	10.815622463286841
8	53.085565640912115	24.55446092539296	0.015681499520330603	1.009150616190687	0.054424027747029737	38.632757730056824	3.9388237030477455	0.17065161242712715	5.114013725924286	62.52675079329939	8.554719208914472	0.15589255405505129	0.9095269721791749	1.0257545568592723	2.0099992620470815	6.931222787986127	0.260128	0.0913217	2.0635008486458566	13.47686517600177	4.100250903992325	0.17341893587189136	46.68013430743119	18.124123680909157	2.3061028706368534	1.9122205003320787	0.10792561434580474	1.1106191424987084	0.00276732	0.11991734927311638	47.80459006715372	0.3154748727031215	24.82934838757287	18.798428160283372	2.3716	0.5617666592871374	0.7112021253044056	2.3734410744594494	7.340786657811231	0.5091875138366172	0.14297837797948493	25.395727252601286	13.518375027673235	2.923215998819275	14.351339384547265	0.0793299	9.611836764814404	66.3623	10.932772489115195
9	53.45546454136226	24.7961	0.016603940668585344	1.0294443214522913	0.057191351191793964	39.05062357021622	3.9794111135709542	0.17157405357538189	5.2662165153863185	62.90679654638034	8.726293262489854	0.15681499520330602	0.9187513836617223	1.0395911740830936	2.05059	7.023466902811601	0.26381816840085603	0.094089	2.096708729983027	13.703785698472437	4.151907608294591	0.17987602390967455	47.152424175337615	18.31322411630138	2.3448453988635527	1.9279019998524094	0.11253782008707844	1.1429045826876245	0.00276732	0.12452955501439009	48.18371337908641	0.32101	25.160504759796325	19.01520183012324	2.407571396944875	0.577448	0.7278060659729909	2.4306324256512433	7.426573684598922	0.5165670430226551	0.14390081912773967	25.642	13.701940816175927	2.9859419969005976	14.651132757730057	0.0793299	9.740978525570068	66.72570290015497	11.085897719725482
10	53.84565714707402	25.020293705261604	0.016603940668585344	1.0543502324551695	0.057191351191793964	39.46203232233783	4.010774112611616	0.17526381816840084	5.4147295402553315	63.24072024204855	8.885875581137924	0.1586598774998155	0.9288982362925244	1.0571175558999335	2.0893292007969895	7.11848	0.27119769758689394	0.0959339	2.1317614936167075	13.866135340565272	4.213711165227658	0.18356578850269353	47.66161168917423	18.49955722824884	2.3918898974245444	1.9684894103756179	0.11622758468009742	1.1724226994317763	0.00276732	0.12545199616264482	48.50749022212383	0.32746660763043317	25.475979632499445	19.221828647332302	2.4509261309128476	0.5958969817725629	0.7388753597520478	2.4795218065087448	7.503136299904066	0.5230241310604383	0.14666814257250388	25.892000590362336	13.877204634344329	3.052357759574939	14.938934395985537	0.0802524	9.849826581064129	67.04671241974762	11.210427274739871
11	54.15559737288761	25.28411187366246	0.016603940668585344	1.0691092908272453	0.057191351191793964	39.82731901704671	4.040292229355767	0.17803114161316508	5.540181536417976	63.57187661427201	9.05837	0.15958231864807026	0.9464246181093646	1.0792561434580472	2.1345288170614714	7.207032691314294	0.2776547856246771	0.0977788	2.162202051509114	14.043244041030182	4.255221016899122	0.19279019998524094	48.143125968563204	18.66928639952771	2.4297099845029884	1.9998524094162793	0.11991734927311638	1.2093203453619659	0.00276732	0.1272968784591543	48.82573241827172	0.33484613681647113	25.79514426979559	19.405394435834992	2.49613	0.6078887166998745	0.7517895358276142	2.5348682754040293	7.588000885543503	0.5257914545052026	0.1494354660172681	26.120765995129513	14.046933805623201	3.1141613165080066	15.220278946203234	0.0811748	9.94945	67.365	11.331267065161242
12	54.4941	25.528558777949968	0.016603940668585344	1.094937642978378	0.057191351191793964	40.22396871079625	4.06428	0.1807984650579293	5.681315032100952	63.909490074533245	9.227178805992178	0.160505	0.9611836764814405	1.091247878385359	2.1714264629916613	7.291897276953731	0.2831894325142056	0.1023909674562763	2.1944874916980295	14.234189358718913	4.317947014980445	0.19740240572651466	48.6385	18.85192974688215	2.4684525127296877	2.0358276141982143	0.12176223156962586	1.2268467271788062	0.00276732	0.12821931960740904	49.14950926130913	0.34222566600250903	26.151206553021915	19.615711017637075	2.540402922293558	0.6254150985167146	0.7693159176444543	2.581912773965021	7.66918	0.5405505128772785	0.1522027894620323	26.355066046786213	14.221275182643348	3.1741199911445652	15.473950261973284	0.0839421	10.065677809755739	67.71640469338055	11.46502103165818
13	54.825289646520545	25.773928123385726	0.016603940668585344	1.1198435539812561	0.057191351191793964	40.602169581580696	4.088259169065013	0.1826433473544388	5.801232381374068	64.26647479890782	9.380304036602464	0.16234964209283448	0.9740978525570069	1.109696701350454	2.2092465500701057	7.3804516271861855	0.288724	0.10423584975278577	2.2276953730352003	14.381779942439673	4.377905689617003	0.20385949376429785	49.080326175190024	19.01151206553022	2.5053501586598776	2.057966201756328	0.12637443731089956	1.255442402774703	0.00276732	0.1300642019039185	49.44745775219541	0.345915	26.514648365434283	19.796509482695004	2.582835215113276	0.6392517157405357	0.784997	2.618810419895211	7.741126116153789	0.5516198066563353	0.15681499520330602	26.565382628588296	14.389159471625709	3.2257766954468305	15.734078665781123	0.0839421	10.168991218360269	68.01712050771161	11.584938380931296
14	55.08818537377316	25.998081322411632	0.017526381816840086	1.1465943472806435	0.0581138	40.94808501217622	4.114087521216146	0.18633311194745775	5.929451700981478	64.59855361227955	9.525127296878459	0.16327208324108922	0.987934	1.1189211128330012	2.259980813224116	7.485609918087226	0.29333628514500776	0.10608073204929525	2.260903254372371	14.524758320419156	4.43786	0.2047819349125526	49.49542469190465	19.166482178437015	2.5376355988487935	2.096708729983027	0.1337539664969375	1.2877278429636188	0.00276732	0.13283152534868276	49.72511253782009	0.3569847243745849	26.833813002730427	19.97085085971515	2.617887978746956	0.6549332152608663	0.8006789166851155	2.6815364179765333	7.821378496051952	0.563612	0.15773743635156076	26.762785034314813	14.542284702235996	3.2903475758246628	15.981292893513393	0.085787	10.279684156150838	68.29385285218802	11.703933289056158
15	55.34277913069147	26.21393255110324	0.017526381816840086	1.1622758468009742	0.0599587	41.2931	4.150985167146335	0.18817799424396725	6.053058814847613	64.91033872038963	9.676407645192237	0.1651169655375987	0.9971588812633754	1.1253782008707844	2.3024131060438346	7.559405209947605	0.2997933731827909	0.11253782008707844	2.2913438122647776	14.679728433325954	4.490443509704081	0.20939414065382628	49.91974762010184	19.329754261678104	2.582835215113276	2.121614640985905	0.13744373108995647	1.3227806065972991	0.00276732	0.13467640764519223	49.98431850047967	0.3652866947088776	27.14190834624751	20.148882001328317	2.6520183012323817	0.666925	0.82005	2.7368828868718174	7.889639141022803	0.5709910707696849	0.15958231864807026	26.961109881189582	14.670504021843406	3.348461368164711	16.220205150911372	0.085787	10.364548741790273	68.57243007896096	11.805401815364181
16	55.60844218138883	26.439008191277395	0.017526381816840086	1.1862593166555973	0.0608811	41.6252	4.1731237547044495	0.1937126411334957	6.166519076082945	65.19906279979337	9.82492	0.1697291712788724	1.0036159693011586	1.1382923769463509	2.3374658696775144	7.643347354438787	0.3053280200723194	0.11530514353184267	2.3162497232676555	14.795956018006052	4.534720684820308	0.21308390524684526	50.32100951959265	19.484724374584903	2.6234226256364845	2.1465205519887833	0.1383661722382112	1.3522987233414507	0.00276732	0.13559884879344697	50.22599808132241	0.37912331193269866	27.431554866799495	20.330602907534498	2.6806139768282784	0.6807615674119991	0.838499	2.7931517969153568	7.9597446682901625	0.5857501291417607	0.160505	27.146520551988786	14.783041841930485	3.394583425577448	16.44159102649251	0.0867095	10.466017268098296	68.82794627702754	11.913327429709984
17	55.901778466533834	26.647479890782964	0.017526381816840086	1.201940816175928	0.0608811	41.96277027525644	4.1925	0.19555752343000518	6.27629	65.47026049738027	9.973433694930263	0.17157405357538189	1.0183750276732344	1.148439229577153	2.377130839052468	7.719909969743931	0.3099402258135931	0.11622758468009742	2.3420780754187884	14.914950926130913	4.580842742233045	0.21954099328462842	50.72042653678695	19.63231495830566	2.65755	2.174193786436425	0.14021105453472069	1.3855066046786215	0.00368976	0.13744373108995647	50.48981624972326	0.3865028411187366	27.72396871079625	20.490185226182568	2.714744299313704	0.7010552726736033	0.8560253855803999	2.8429636189211127	8.032617519002287	0.5958969817725629	0.16234964209283448	27.34207807541879	14.919563131872188	3.458231864807025	16.674046195852704	0.0876319	10.548114530292969	69.065	12.012951073721496
18	56.160061988045165	26.867943325215855	0.017526381816840086	1.2268467271788062	0.061803556933067674	42.251494354660174	4.214633606375913	0.19924728802302416	6.391594716257103	65.73315622463286	10.138550660467862	0.17249649472363662	1.0257545568592723	1.1576636410597003	2.421408014168696	7.803852114235112	0.31732	0.11715002582835216	2.375285956755959	15.018264334735443	4.631577005387056	0.2223083167293927	51.10508449560918	19.769758689395616	2.695373035200354	2.1981772562910487	0.14297837797948493	1.4141022802745185	0.00368976	0.13928861338646595	50.72503874252823	0.39572725260128405	28.00808058445871	20.653457309423658	2.743339974909601	0.7176592133421889	0.8753966496937495	2.8955427643716334	8.099033281676629	0.6060438344033651	0.16234964209283448	27.543170245738324	15.034868275404028	3.5052763633680173	16.88713010109955	0.0885544	10.622832263301602	69.32421961478857	12.103350306250462
19	56.39897424544314	27.047819349125525	0.017526381816840086	1.2545199616264482	0.062726	42.57988340343886	4.239539517378791	0.20201461146778835	6.501365212899417	66.00435392221976	10.30551250830197	0.1743413770201461	1.0349789683418198	1.1678104936905025	2.4619954246919047	7.893328905615822	0.32746660763043317	0.12176223156962586	2.403881632351856	15.131724595970777	4.67309	0.22507564017415688	51.446387720463434	19.921039037709395	2.7368828868718174	2.225850490738691	0.14574570142424914	1.4399306324256513	0.00368976	0.14113349568297542	50.943657294664604	0.4012618994908125	28.286657811231642	20.81488451036824	2.7682458859124788	0.7351855951590288	0.8910781492140801	2.9407423806361153	8.166371485499226	0.6189580104789314	0.16327208324108922	27.73965021031658	15.166777359604458	3.556933067670283	17.129732123090548	0.0885544	10.707696848941039	69.58988266548594	12.201129067965462
20	56.66740461958527	27.23691978451775	0.018448822965094827	1.2720463434432883	0.062726	42.858460630211795	4.266290310678179	0.2075492583573168	6.620360121024278	66.27278429636189	10.455870415467492	0.17710870046491034	1.048815585565641	1.1825695520625785	2.5016603940668585	7.978193491255257	0.3330012545199616	0.12360711386613535	2.436167072540772	15.239650210316583	4.721976237916021	0.22968784591543057	51.81905394435835	20.05110323961331	2.771013209357243	2.250756401741569	0.14851302486901335	1.4777507195040955	0.00461221	0.14297837797948493	51.145671906132385	0.41325363441812407	28.538484244705188	20.979079034757582	2.803298649546159	0.7462548889380858	0.9067596487344107	2.9970112906796547	8.230019924728802	0.63464	0.16419452438934395	27.910301822743712	15.283004944284553	3.606744889676039	17.338203822596117	0.0894768	10.7879	69.81680318795661	12.305364917718249
21	56.90078223009372	27.425097778761714	0.018448822965094827	1.2941849310014022	0.0636484	43.162866209135856	4.290273780532802	0.21308390524684526	6.722751088480555	66.49509261309129	10.585934617371413	0.17710870046491034	1.0598848793446978	1.1936388458416354	2.549627333776105	8.06583	0.34038078370599956	0.12360711386613535	2.4684525127296877	15.358645118441444	4.765330971883993	0.23153272821194007	52.16496937495387	20.162718618552137	2.7986864438048853	2.2701276658549183	0.15035790716552283	1.5081912773965023	0.00461221	0.14574570142424914	51.364290458268755	0.41786584015939787	28.79031067817873	21.127592059626597	2.830971883993801	0.7619363884584164	0.9159840602169582	3.0477455538336655	8.284443952475833	0.6475536860748284	0.1651169655375987	28.054202641871452	15.391852999778614	3.67316	17.566969227363295	0.0913217	10.851597668068777	70.01605047597963	12.386539738764666
22	57.126780311416134	27.628034831377757	0.018448822965094827	1.3190908420042802	0.0645709	43.46081470002214	4.305955280053133	0.21308390524684526	6.841745996605416	66.73400487048926	10.727990554202641	0.17803114161316508	1.0820234669028115	1.2102427865102205	2.5874474208545495	8.141465574496348	0.3468378717437827	0.12360711386613535	2.49613	15.452734115563427	4.796693970924655	0.2361449339532138	52.50719504095639	20.302929673086854	2.8346616485868203	2.300568223747325	0.1540476717585418	1.544166482178437	0.00553465	0.14666814257250388	51.53955427643716	0.4307800162349642	29.030145376724963	21.289019260571177	2.8614124418862077	0.7748505645339828	0.9298206774407793	3.1086266696184786	8.338867980222862	0.6586229798538853	0.16603940668585346	28.22762157774334	15.50808058445871	3.729429562393919	17.767138956534573	0.0913217	10.934617371411704	70.22728949892996	12.475094088997123
23	57.33894177551472	27.810678178732196	0.018448822965094827	1.3412294295623939	0.0645709	43.7652	4.330861191056011	0.2204634344328832	6.941369640616929	66.97660689248026	10.881115784812929	0.1807984650579293	1.0958600841266328	1.2286916094753155	2.6298797136742675	8.220795513246255	0.3523725186333112	0.1272968784591543	2.5191867758836985	15.544055789240646	4.840048704892628	0.23983469854623277	52.832816766290314	20.43022655154601	2.8660246476274813	2.322706811305439	0.1540476717585418	1.5746070400708436	0.00553465	0.1494354660172681	51.71389565345731	0.43815954542100216	29.30780016234964	21.452291343812266	2.88909	0.7932993874990776	0.9445797358128551	3.1547487270312153	8.394214449118147	0.6743044793742159	0.1669618478341082	28.401040513615232	15.616006198804516	3.7856984724374585	17.978377979484907	0.0913217	11.033318574274961	70.4284	12.571027968415615
24	57.54556859272378	27.96657073278725	0.018448822965094827	1.3569109290827246	0.0645709	44.05855656409121	4.352999778614124	0.2223083167293927	7.055752343000517	67.20629473839568	11.031473691978452	0.18356578850269353	1.108774260202199	1.244373108995646	2.684303741421297	8.297358128551398	0.3652866947088776	0.13098664305217328	2.5459375691830863	15.65751605047598	4.891705409194894	0.24444690428750646	53.157516050475984	20.534462401298796	2.898310087816397	2.343922957715298	0.15589255405505129	1.6059700391115046	0.00553465	0.15035790716552283	51.9076	0.4464615157552948	29.60667109438418	21.590657516050477	2.9158364696332373	0.8089808870194082	0.966718	3.199025902147443	8.457862888347725	0.6844513320050181	0.16880673013061767	28.547708656187737	15.718397166260791	3.8318205298501953	18.195151649324774	0.0913217	11.102501660394067	70.6507	12.659582318648072
25	57.74758320419158	28.139067227510882	0.018448822965094827	1.3818168400856026	0.0645709	44.33252158512287	4.374215925023983	0.2223083167293927	7.154453545863775	67.4102	11.154158364696332	0.185411	1.1189211128330012	1.2591321673677218	2.735960445723563	8.378532949597815	0.37174378274666076	0.1337539664969375	2.5726883624824737	15.746992841856688	4.942439672348904	0.24629178658401593	53.48590509925467	20.639620692199838	2.9379750571913514	2.375285956755959	0.15958231864807026	1.641022802745185	0.00553465	0.15497011290679655	52.13268393476497	0.44830639805180433	29.844660910633902	21.706885100730574	2.9508892332669174	0.8218950630949745	0.9805549405947901	3.2506826064497085	8.515976680687771	0.6909084200428013	0.1697291712788724	28.700833886798023	15.805106634196738	3.879787469559442	18.40639067227511	0.0922441	11.166150099623644	70.85178215629843	12.741679580842744
26	57.959744668290156	28.32171057486532	0.018448822965094827	1.4094900745332448	0.0645709	44.59080510663419	4.395432071433842	0.22415319902590217	7.2716035716921255	67.65275625415099	11.290679654638035	0.18633311194745775	1.1281455243155487	1.2720463434432883	2.7765478562467716	8.456018006051213	0.37451110619142497	0.13928861338646595	2.5966718323370968	15.816175927975795	4.982104641723858	0.2527488746217991	53.78938823703048	20.780754187882813	2.9656482916389932	2.403881632351856	0.160505	1.6705409194893366	0.00553465	0.15773743635156076	52.29964578259907	0.456608	30.111246402479523	21.880304036602467	2.9757951442697954	0.834809	0.9971588812633754	3.2986495461589547	8.580547561065604	0.7019777138218583	0.17249649472363662	28.831820529850194	15.903807837059997	3.926831968120434	18.635156077042282	0.0931666	11.236255626891005	71.0418	12.825621725333924
27	58.1221	28.484060216958156	0.0193713	1.4362408678326322	0.0664158	44.86845989225887	4.410191129805918	0.22415319902590217	7.387831156372224	67.8483	11.417976533097187	0.18817799424396725	1.1401372592428602	1.2812707549258358	2.8254372371042726	8.524278651022064	0.378201	0.14113349568297542	2.6197328610434654	15.927791306914617	5.03099	0.2545937569183086	54.070732787248176	20.90067153715593	2.9960888495313998	2.4260202199099696	0.16327208324108922	1.6991365950852335	0.00553465	0.160505	52.46107298354366	0.46398789757213493	30.37598701202863	22.03066194376799	3.000701055272674	0.8477234152461074	1.0109954984871965	3.3466164858682013	8.64973	0.7075123607113866	0.17526381816840084	29.008006789166853	16.00343148107151	3.9886355250535015	18.812264777507195	0.0931666	11.319275330233932	71.21799129215556	12.920633163604162
28	58.30104789314442	28.629805918382406	0.0193713	1.4574570142424914	0.0673382	45.12489853147369	4.428639952771013	0.22692052247066638	7.488377241531991	68.06139768282785	11.550808058445872	0.18817799424396725	1.148439229577153	1.3006420190391852	2.8863183528890857	8.582392443362114	0.38465795882222714	0.14297837797948493	2.6455612131945982	16.02280274518486	5.072503874252822	0.2573610803630728	54.35945686665191	21.01782156298428	3.032064054313335	2.457383218950631	0.1669618478341082	1.7258873883846209	0.00553465	0.16234964209283448	52.64463877204635	0.47413475020293705	30.63980518042949	22.171795439450964	3.0292967308685705	0.8587927090251641	1.0211423511179987	3.3964283078739577	8.712456645266032	0.7139694487491698	0.17803114161316508	29.171278872407942	16.091985831303962	4.044904435097041	18.97461441960003	0.0950114	11.387535975204782	71.3739	13.016567043022656
29	58.45601800605122	28.78200870784444	0.0193713	1.4795956018006051	0.0673382	45.36842299461294	4.449856099180873	0.22784296361892115	7.583388679802229	68.25511032396133	11.695631318721865	0.18817799424396725	1.1567411999114456	1.3117113128182423	2.938897498339606	8.645118441443437	0.3938823703047745	0.14574570142424914	2.6760017710870048	16.110434654269056	5.109401520183012	0.2610508449560918	54.63157700538706	21.114677883551032	3.0643494945022507	2.4952033060290755	0.16788428898236293	1.750793299387499	0.00553465	0.1651169655375987	52.8024	0.48059183824072027	30.9045	22.290790347575825	3.0542026418714485	0.8717068851007306	1.0359014094900745	3.4351708361006565	8.775182643347353	0.7278060659729909	0.17895358276141982	29.326248985314734	16.186074828425948	4.094716257102797	19.196922736329423	0.0959339	11.453029296730868	71.54453545863774	13.100509187513836
30	58.63128182421961	28.9397	0.0193713	1.5035790716552284	0.0673382	45.60087816397314	4.464615157552948	0.22968784591543057	7.70607	68.47096155265294	11.830307726367058	0.18817799424396725	1.169655375987012	1.3209357243007895	2.991476643790126	8.711534204117777	0.4021843406390673	0.14574570142424914	2.703675005534647	16.191609475315474	5.1435318426684375	0.2647406095491108	54.93598258431112	21.21799129215556	3.0901778466533836	2.5210316581802084	0.1697291712788724	1.7886133864659437	0.00553465	0.16880673013061767	52.98040735001107	0.4852040439819939	31.15176001771087	22.419009667183236	3.0791085528743265	0.8800088554350232	1.0552726736034241	3.4877499815511768	8.833296435687403	0.7444100066415763	0.17895358276141982	29.483063980518043	16.27001697291713	4.154674931739355	19.419231053058812	0.0959339	11.520367500553466	71.72533392369567	13.20013283152535
31	58.80193343664675	29.082724522175486	0.0193713	1.529407423806361	0.0682606	45.86192900892923	4.481219098221533	0.23061028706368533	7.812154084569404	68.66375175263818	11.956682163677957	0.19094531768873146	1.1862593166555973	1.3320050180798464	3.0514353184266843	8.778872407940373	0.4086414286768504	0.14666814257250388	2.731348239982289	16.259870120286326	5.183196812043392	0.26658549184562025	55.2256	21.324072024204856	3.117851081101026	2.5376355988487935	0.17065161242712715	1.8218212678031143	0.00553465	0.16880673013061767	53.14367943325215	0.4990406612058151	31.40081912773965	22.551841192531917	3.10125	0.8892332669175708	1.0709541731237548	3.544018891594716	8.903401962954764	0.7582466238653973	0.1807984650579293	29.619585270459748	16.369640616928642	4.196184783410819	19.638772046343444	0.0968563	11.584938380931296	71.90244262416059	13.295144269795586
32	58.94860157921925	29.224780459006716	0.0193713	1.5570806582540033	0.0682606	46.125747177330084	4.5042801269279025	0.23153272821194007	7.910855287432662	68.8612	12.08582392443362	0.19279019998524094	1.1991734927311637	1.3458416353036677	3.1077042284702237	8.848055494059478	0.41325363441812407	0.15035790716552283	2.751641945243893	16.341044941332743	5.229318869456129	0.27119769758689394	55.50605121393255	21.427385432809388	3.1547487270312153	2.5736108036307286	0.1743413770201461	1.8522618256955206	0.00645709	0.17157405357538189	53.306029075344995	0.5128772784296362	31.64526603202716	22.691129805918383	3.124308169138809	0.9003025606966275	1.08756	3.5938307136004726	8.960593314146557	0.7683934764961996	0.18356578850269353	29.756106560401445	16.4683	4.253376134602612	19.843553981255997	0.0977788	11.646741937864364	72.07770644232897	13.359715150173418
33	59.07958822227142	29.400044277175112	0.0193713	1.5810641281086266	0.0691831	46.347133052911225	4.521806508744742	0.2361449339532138	8.00771	69.01704671241976	12.223267655523577	0.1937126411334957	1.2120876688067301	1.3578333702309793	3.1685853442550362	8.894177551472215	0.41602095786288834	0.15312523061028704	2.785772267729319	16.41484023319312	5.264371633089809	0.2739650210316582	55.729281971810195	21.52885395911741	3.1805770791823478	2.5985167146336066	0.17710870046491034	1.882702383587927	0.00645709	0.17249649472363662	53.44255036528669	0.5128772784296362	31.88325584827688	22.827651095860084	3.148291638993432	0.9122942956239392	1.1013947310161611	3.6399527710132094	9.014094900745333	0.7794627702752565	0.185411	29.897240056084424	16.546749317393548	4.298575750867094	20.032654416648217	0.0996236	11.699321083314885	72.23544387868054	13.44181241236809
34	59.229023688288684	29.542100214006346	0.0193713	1.600435392221976	0.0691831	46.56482916389934	4.540255331709837	0.23706737510146852	8.105490369714412	69.21075935355324	12.349642092834477	0.1964799645782599	1.2296140506235702	1.3679802228617814	3.2257766954468305	8.966127961036086	0.42247804590067156	0.15589255405505129	2.8125230610287066	16.49417017194303	5.304036602464763	0.2776547856246771	56.000479669397095	21.621098073942882	3.211940078223009	2.6234226256364845	0.17803114161316508	1.904840971146041	0.00645709	0.1743413770201461	53.564312596856325	0.5138	32.119400782230095	22.955870415467494	3.167662903106782	0.920596	1.109696701350454	3.684229946129437	9.08143	0.7905320640543133	0.185411	30.039295992915655	16.649140284849825	4.341930484835068	20.24481588074681	0.0996236	11.752822669913659	72.37842225666003	13.51745258652498
35	59.360932772489114	29.697992768061397	0.0193713	1.6244188620765994	0.0701055	46.7798	4.557781713526677	0.238912	8.201424249132906	69.39709246550069	12.473249206700613	0.1983248468747694	1.245295550143901	1.3808943989373479	3.2783558408973503	9.04269	0.43815954542100216	0.15958231864807026	2.8503431481071506	16.563353258062136	5.3409342483949525	0.2785772267729319	56.260608073204935	21.718876835657884	3.2396133126706514	2.6474060954911076	0.17987602390967455	1.9352815290384473	0.00645709	0.17987602390967455	53.680540181536415	0.5193343664674194	32.38045162718618	23.074865323592356	3.194413696406169	0.9335104420337982	1.1226108774260202	3.7368090915799574	9.127555161980666	0.8052911224263891	0.185411	30.182274370895136	16.74322928197181	4.407423806361154	20.436683639583794	0.10054608515976682	11.80724669766069	72.53523725186332	13.59770496642314
36	59.48915209209652	29.839126263744376	0.0202937	1.6530145376724963	0.0701055	46.978082798317466	4.567928566157479	0.24260202199099695	8.325031362999042	69.56866651907609	12.595011438270237	0.19924728802302416	1.2582097262194674	1.3901188104198952	3.3401593978304183	9.106339015570807	0.44369419231053053	0.16234964209283448	2.885395911740831	16.644528079108554	5.381521658918161	0.2785772267729319	56.49490812486163	21.83418197918973	3.2672865471182937	2.6695446830492213	0.17987602390967455	1.975868939561656	0.00737953	0.17987602390967455	53.81337170688511	0.5331709836912405	32.599992620470815	23.21415393697882	3.2266991365950854	0.9482695004058741	1.137369935798096	3.7930780016234964	9.18844	0.8228175042432293	0.18725555309571248	30.31879566083684	16.832706073352522	4.451700981477382	20.61840454578998	0.10054608515976682	11.86167072540772	72.69297468821489	13.67703490517305
37	59.60076747103534	29.95904361301749	0.0202937	1.6714633606375915	0.0701055	47.20131355619511	4.584532506826065	0.24905911002878017	8.432956977344846	69.72179174968637	12.730610287063685	0.19924728802302416	1.2655892554055053	1.4030329864954616	3.403807837059995	9.18106	0.452919	0.1669618478341082	2.9047671758541806	16.718323370968932	5.42211	0.2813445502176961	56.737510146852635	21.932883182052983	3.2949597815659364	2.6870710648660614	0.1826433473544388	2.0063094974540627	0.00737953	0.1807984650579293	53.9582	0.5414729540255332	32.81123164342115	23.346063021179248	3.2488377241531987	0.9611836764814405	1.1539738764666816	3.8438122647775073	9.241937864364253	0.8375765626153051	0.19094531768873146	30.444247656999483	16.93232971736403	4.498745480038373	20.798280569699653	0.10146852630802156	11.917939635451258	72.82211644897055	13.74898531473692
38	59.717917496863706	30.08172828573537	0.0202937	1.6982141539369788	0.0701055	47.40978525570069	4.600214006346396	0.25090399232528965	8.538115268245885	69.89982289129954	12.854217400929821	0.20201461146778835	1.2794258726293262	1.415947162571028	3.452697217917497	9.253929599291565	0.456608	0.16788428898236293	2.9333628514500774	16.791196221681055	5.4516271861855214	0.2813445502176961	56.97918972769538	22.02328241458195	3.3198656925688144	2.7045974466829015	0.18356578850269353	2.0450520256807616	0.00922441	0.18172090620618406	54.07903475758247	0.5488524832115711	33.02985019555752	23.47243745849015	3.2654416648217848	0.9704080879639878	1.1751900228765404	3.9010036159693016	9.302818980149066	0.8504907386908716	0.19094531768873146	30.593683123016753	17.021806508744742	4.5411777728580915	20.965242417533762	0.1023909674562763	11.972363663198287	72.97708656187734	13.820013283152536
39	59.83230019924729	30.2035	0.0202937	1.7231200649398568	0.0701055	47.610877426020224	4.608515976680687	0.2527488746217991	8.616522765847538	70.05756032765109	12.966755221016898	0.20570437606080733	1.2877278429636188	1.4288613386465943	3.5181905394435837	9.326802450003688	0.46306545642388014	0.16880673013061767	2.957346321304701	16.858534425503652	5.4995941258947685	0.28595675595896985	57.21717954394509	22.104457235628367	3.342926721275183	2.7212013873514866	0.18448822965094827	2.0764150247214226	0.00922441	0.1826433473544388	54.1925	0.5617666592871374	33.25400339458343	23.61264851302487	3.2848129289351338	0.9796324994465353	1.1853368755073428	3.9535827614198213	9.341561508375767	0.8624824736181832	0.1937126411334957	30.70437606080732	17.097446682901634	4.597446682901631	21.170024352446315	0.1023909674562763	12.03508966127961	73.11268541067079	13.900265663050698
40	59.945760460482624	30.33908936609844	0.0202937	1.7471	0.0701055	47.81934912552579	4.62051	0.2545937569183086	8.717068851007307	70.22544461663345	13.089439893734781	0.20847169950557154	1.2997195778909307	1.440853073573906	3.5716921260423584	9.397830418419305	0.47044498560991804	0.1697291712788724	2.988709320345362	16.92771751162276	5.541103977566231	0.288724	57.429341008043686	22.19670135045384	3.3724448380193346	2.7405726514648365	0.185411	2.118847317541141	0.010146852630802155	0.18448822965094827	54.3106	0.5700686296214301	33.48184635820235	23.747324920670064	3.3060290753449926	0.9833222640395543	1.2037856984724375	4.017231200649399	9.392295771529776	0.8800088554350232	0.19463508228175042	30.82429341008044	17.167552210168992	4.657405357538189	21.36742675817283	0.1023909674562763	12.094125894767913	73.2372	13.979595601800604
41	60.06198804516272	30.45531695077854	0.0202937	1.7673972400560845	0.0701055	48.01767397240056	4.63803	0.260128	8.806545642388015	70.37395764150247	13.197365508080585	0.20939414065382628	1.3117113128182423	1.4556121319459818	3.6316508006789165	9.464246181093646	0.47690207364770126	0.17157405357538189	3.0191498782377684	16.983063980518043	5.584458711534205	0.2914914028484983	57.66733082429341	22.264039554276437	3.3872	2.763633680171205	0.185411	2.1529776400265663	0.010146852630802155	0.18633311194745775	54.42956239391927	0.5802154822522323	33.69769758689395	23.855250535015866	3.3281676629031067	0.9953139989668659	1.2203896391410227	4.077189875285956	9.443952475832042	0.8975352372518632	0.1964799645782599	30.934986347871007	17.24134750202937	4.709062061840454	21.561139399306324	0.1023909674562763	12.140247952180651	73.35897719725482	14.055235775957495
42	60.147775071950406	30.566009888569106	0.0202937	1.7876909453176888	0.0701055	48.204007084348014	4.646336063759132	0.26381816840085603	8.900634639509999	70.53538484244704	13.302523798981625	0.20939414065382628	1.3209357243007895	1.4666814257250387	3.6934543576119845	9.536196590657516	0.4842816028337392	0.17341893587189136	3.041288465795882	17.04117777285809	5.625046122057413	0.29333628514500776	57.891484023319315	22.354438786805403	3.405652719356505	2.78208	0.18633311194745775	2.1806508744742086	0.010146852630802155	0.18817799424396725	54.55593683123017	0.5903623348830345	33.887720463434434	23.988082060364547	3.351228691609475	1.0045384104494133	1.2388384621061177	4.126079256143458	9.49192	0.9187513836617223	0.19740240572651466	31.04844660910634	17.31329791159324	4.742269943177625	21.77237842225666	0.10331340860453102	12.181757803852115	73.48073942882444	14.129953508966128
43	60.264925097778764	30.690539443583496	0.0212161	1.804294885986274	0.0701055	48.375581137923405	4.657405357538189	0.26381816840085603	9.00395	70.67651833813002	13.431665559737288	0.20939414065382628	1.3292376946350821	1.476828278355841	3.7395764150247217	9.600767471035349	0.4888938085750129	0.1761862593166556	3.058814847612722	17.103903770939414	5.663788650284112	0.2970260497380267	58.100878163973135	22.419009667183236	3.430558630359383	2.806065972990923	0.1891	2.228617814183455	0.010146852630802155	0.1891	54.66386244557597	0.6023540698103461	34.0759	24.090473027820824	3.367832632278061	1.0100730573389418	1.2591321673677218	4.195262342262564	9.543576119843554	0.9307431185890341	0.1983248468747694	31.16375175263818	17.376946350822816	4.789314441738617	21.978082798317466	0.10423584975278577	12.228802302413106	73.59419969005977	14.191757065899196
44	60.3682	30.827983174673456	0.022138587558113793	1.8310456792856615	0.0701055	48.54531030920227	4.667552210168991	0.2647406095491108	9.085122869160948	70.81949671610951	13.552505350158661	0.21123902295033578	1.3504538410449414	1.4952771013209358	3.8124492657368463	9.672717880599217	0.49535089661279613	0.1807984650579293	3.0827983174673457	17.162017563279463	5.693306767028264	0.2997933731827909	58.301970334292676	22.492804959043614	3.4646889528448086	2.8300494428455463	0.19279019998524094	2.261825695520626	0.010146852630802155	0.19094531768873146	54.769943177625265	0.609734	34.24931739355029	24.199321083314885	3.3881263375396653	1.020219909969744	1.2748136668880525	4.246919046564829	9.596155265294074	0.9473470592576194	0.1983248468747694	31.28182421961479	17.434137702014613	4.831746734558335	22.18470961552653	0.10423584975278577	12.276769242122352	73.7261	14.265552357759576
45	60.44387868054019	30.940520994760533	0.022138587558113793	1.8568740314367942	0.071028	48.70673751014685	4.674009298206775	0.26658549184562025	9.175522101689912	70.95694044719947	13.660430964504464	0.2121614640985905	1.3606006936757433	1.5063463950999925	3.8825547930042066	9.726219467197993	0.5027304257988341	0.18356578850269353	3.113238875359752	17.210906944136966	5.719135119179397	0.2997933731827909	58.49660541657442	22.566600250903992	3.491439746144196	2.85403	0.19740240572651466	2.285809165375249	0.011069293779056896	0.19279019998524094	54.88432588000885	0.6152682458859124	34.46978082798318	24.306324256512436	3.4121098073942884	1.0312892037488008	1.2932624898531473	4.288428898236293	9.633975352372518	0.9528817061471477	0.1983248468747694	31.403586451184413	17.501475905837207	4.86957	22.371042727473984	0.10423584975278577	12.323813740683343	73.8423	14.331045679285662
46	60.52782082503136	31.057671020588884	0.022138587558113793	1.8882370304774556	0.071028	48.867242269943176	4.684156150837577	0.27119769758689394	9.259464246181095	71.099	13.765589255405505	0.2121614640985905	1.3707475463065455	1.5174156888790495	3.962807172902369	9.801859641354882	0.50642	0.185411	3.148291638993432	17.26071876614272	5.7578776474060955	0.3044055789240646	58.70876688067301	22.646852630802154	3.5117334514058003	2.888163235185595	0.19740240572651466	2.3171721644159105	0.011069293779056896	0.1964799645782599	54.9793	0.6272599808132241	34.711460408825914	24.42808648808206	3.427791306914619	1.0359014094900745	1.3080215482252233	4.337318279093793	9.676407645192237	0.9648734410744594	0.19924728802302416	31.513356947826725	17.555899933584236	4.900929820677441	22.574902221238286	0.10515829090104051	12.360711386613534	73.95118441443435	14.396539000811748
47	60.62098738100509	31.169286399527714	0.022138587558113793	1.911298059183824	0.0737953	49.043428529259835	4.694303003468379	0.2739650210316582	9.349863478710057	71.24012987971368	13.856910929082725	0.21308390524684526	1.383661722382112	1.5358645118441443	4.030145376724965	9.865508080584458	0.5119548372813815	0.1937126411334957	3.172275108848056	17.324367205372297	5.801232381374068	0.30901778466533836	58.90893660984429	22.72987233414508	3.538484244705188	2.9084569404471994	0.19924728802302416	2.3513024869013357	0.011069293779056896	0.19924728802302416	55.0873	0.6355619511475168	34.91163013799719	24.54708139620692	3.447162571027968	1.0497380267138958	1.3273928123385728	4.392664747989079	9.728064349494502	0.9768651760017711	0.20016972917127887	31.622205003320786	17.628772784296363	4.940594790052395	22.76676998007527	0.10608073204929525	12.40498856172976	74.05449782303889	14.460187440041326
48	60.708619290089295	31.27997933731828	0.023061028706368534	1.9380488524832116	0.0737953	49.225149435466015	4.7016825326544165	0.2758099033281676	9.431038299756475	71.36650431702456	13.949155043908199	0.21308390524684526	1.4011881041989522	1.5497011290679656	4.107630433178363	9.941148254741346	0.5184119253191647	0.19555752343000518	3.1962585787026785	17.36587705704376	5.841819791897277	0.30901778466533836	59.0943	22.808279831746734	3.5633901557080656	2.9398199394878604	0.20201461146778835	2.3826654859419967	0.011069293779056896	0.20201461146778835	55.182274370895136	0.6410965980370452	35.094273485351636	24.64578259907018	3.4711460408825916	1.0598848793446978	1.3467640764519224	4.438786805401816	9.779721053796768	0.9953139989668659	0.20201461146778835	31.746734558335177	17.69057634122943	4.975647553686075	22.96878459154306	0.10608073204929525	12.441886207659952	74.15781123164342	14.533060290753449
49	60.78887166998746	31.413733303815217	0.023061028706368534	1.964799645782599	0.0737953	49.40318057707918	4.70998	0.27949966792118663	9.529739502619734	71.49933584237326	14.069994834329568	0.21492878754335473	1.415947162571028	1.5626153051435319	4.184193048483507	10.012176223156963	0.5239465722086931	0.19924728802302416	3.2128625193712645	17.41845620249428	5.890709172754778	0.3099402258135931	59.28621503948048	22.887609770496642	3.5929082724522172	2.964725850490739	0.20201461146778835	2.4084938380931296	0.011991734927311638	0.2029370526160431	55.26252675079329	0.6484761272230832	35.28614124418862	24.76662238949155	3.4840602169581585	1.0654195262342263	1.3596782525274889	4.478451774776769	9.819386023171722	1.012840380783706	0.2029370526160431	31.862039701867023	17.76068186849679	5.006088111578482	23.157885026935283	0.10700317319754998	12.481551177034905	74.23898605268984	14.594863847686518
50	60.87650357907165	31.517969153568004	0.023061028706368534	1.9897055567854771	0.0747177	49.581211718692344	4.723821120212531	0.28226699136595085	9.608147000221386	71.64139177920448	14.183455095564904	0.21585122869160947	1.4251715740535753	1.5801416869603717	4.255221016899122	10.066600250903992	0.535016	0.20201461146778835	3.2322337834846135	17.456276289572724	5.925761936388459	0.31362999040661205	59.479927680613976	22.95494797431924	3.6150468600103314	2.991476643790126	0.20201461146778835	2.4417017194303003	0.011991734927311638	0.20385949376429785	55.35569330676703	0.6558556564091211	35.481698767618624	24.87547044498561	3.508043686812781	1.0746439377167736	1.377204634344329	4.527341155634271	9.870120286325733	1.030366762600546	0.2047819349125526	31.98656925688141	17.8114	5.0457530809534346	23.353442550365287	0.10700317319754998	12.529518116744152	74.33676481440484	14.663124492657367
51	60.94660910633901	31.631429414803335	0.023061028706368534	2.01553	0.0747177	49.75278577226773	4.733967972843332	0.28503431481071506	9.677330086340492	71.74562762895728	14.28031141613165	0.21585122869160947	1.4362408678326322	1.5893660984429194	4.341008043686813	10.133016013578333	0.5396280717290236	0.20385949376429785	3.258062135635746	17.51715740535754	5.9543576119843555	0.3163973138513763	59.657958822227144	23.018596413548817	3.642720094457973	3.0117703490517305	0.2029370526160431	2.4786	0.011991734927311638	0.20662681720906204	55.44240277470297	0.6604678621503948	35.69109290827245	24.98247361818316	3.5218803040366025	1.081101025754557	1.3993432219024426	4.5789978599365355	9.919009667183234	1.0395911740830936	0.20570437606080733	32.106486606154526	17.88336654121467	5.083573168031879	23.53885322116449	0.10792561434580474	12.573795291860378	74.44653531104716	14.740609549110767
52	61.0222	31.733820382259616	0.023061028706368534	2.047819349125526	0.0747177	49.90867832632278	4.740425060881115	0.28780163825547933	9.733598996384032	71.88952844808502	14.362408678326322	0.2186185521363737	1.4473101616116892	1.6059700391115046	4.427717511622759	10.1847	0.5451627186185521	0.2047819349125526	3.2903475758246628	17.56235702162202	5.990332816766291	0.32101	59.83137775809904	23.085012176223156	3.663936240867833	3.0366762600546084	0.20570437606080733	2.5099623644011513	0.011991734927311638	0.2075492583573168	55.52634491919416	0.666925	35.84790790347576	25.10054608515977	3.542174009298207	1.091247878385359	1.418714486015792	4.629732123090547	9.956829754261678	1.0525053501586599	0.20847169950557154	32.21625710279684	17.952549627333774	5.123238137406833	23.736255626891005	0.10884805549405947	12.60884805549406	74.55077116079994	14.8153
53	61.08405283742897	31.833444026271124	0.023061028706368534	2.071802818980149	0.0747177	50.0673	4.747804590067154	0.2896465205519888	9.808316729392665	72.03158438491624	14.467566969227363	0.21954099328462842	1.4574570142424914	1.6161168917423068	4.4802966570732785	10.249243598258431	0.552542	0.21400634639509997	3.3078739576415024	17.616781049369052	6.021695815806952	0.3219319607409047	60.01309866430522	23.156962585787028	3.6777728580916538	3.0643494945022507	0.20847169950557154	2.5487	0.012914176075566377	0.21123902295033578	55.62596856320566	0.6761493616707254	36.03147369197845	25.2242	3.5633901557080656	1.0958600841266328	1.440853073573906	4.683233709689322	10.012176223156963	1.0691092908272453	0.21123902295033578	32.34078665781123	18.008818537377316	5.155523577595749	23.934580473765774	0.11069293779056896	12.636521289941701	74.6596	14.85222492804959
54	61.14493395321379	31.924765699948342	0.023061028706368534	2.1031658180208104	0.0756402	50.23983469854624	4.756106560401446	0.29056896170024354	9.883956903549555	72.1506	14.57364770127666	0.2204634344328832	1.4740609549110768	1.6317983912626375	4.556859272378422	10.317504243229282	0.5580768946941185	0.21400634639509997	3.339236956682164	17.664747989078297	6.056748579440631	0.3283890487786879	60.177293188694556	23.23168031879566	3.7036012102427867	3.089255405505129	0.21308390524684526	2.5800678916685116	0.012914176075566377	0.21308390524684526	55.71821267803114	0.6853737731532727	36.23256586229798	25.355139842078074	3.58368	1.0986274075713969	1.4574570142424914	4.735812855139842	10.062910486310974	1.0857132314958307	0.21400634639509997	32.444100066415764	18.07154453545864	5.199800752711977	24.128293114899268	0.11253782008707844	12.671574053575382	74.7473	14.916795808427421
55	61.215039480481146	32.01239760903255	0.023061028706368534	2.1271492878754334	0.0756402	50.412331193269864	4.7616412072909755	0.2914914028484983	9.965131724595972	72.265	14.691720168253267	0.22138587558113793	1.4897424544314073	1.6447125673382037	4.637111652276585	10.371928270976312	0.563612	0.2204634344328832	3.354	17.715482252232306	6.098258431112095	0.3311563722234521	60.32765109586008	23.287026787690944	3.7248173566526455	3.110471551914988	0.21492878754335473	2.6132757730056824	0.014759058372075862	0.21492878754335473	55.81045679285661	0.6890635377462918	36.413364327355914	25.460298132979116	3.6021326839347645	1.1078518190539444	1.4814404840971147	4.779167589107815	10.11272230831673	1.10508	0.21585122869160947	32.55202568076157	18.133348092391703	5.2431554866799495	24.309091579957197	0.11346026123533319	12.712161464098589	74.82104641723858	14.981366688805252
56	61.27868791971072	32.104641723858016	0.023983469854623275	2.1548225223230757	0.0756402	50.55069736550808	4.765330971883993	0.29333628514500776	10.04261678104937	72.35905099254668	14.791343812264776	0.22415319902590217	1.5072688362482474	1.6613165080067893	4.712751826433474	10.43004206331636	0.5691461884731754	0.22507564017415688	3.373367279167589	17.75422478045901	6.131466312449266	0.3339236956682164	60.47893144417387	23.347907903475758	3.7478783853590136	3.1298428160283374	0.21585122869160947	2.648328536639362	0.014759058372075862	0.21677366983986424	55.903623348830344	0.6982879492288392	36.58955058667257	25.586672570290013	3.6242712714928786	1.1152313482399823	1.4915873367279167	4.833591616854845	10.172680982953288	1.1133864659434727	0.21585122869160947	32.659028853959114	18.185927237842225	5.27821	24.51202863257324	0.11438270238358793	12.739834698546233	74.89668659139546	15.040402922293557
57	61.342336358940294	32.21625710279684	0.023983469854623275	2.183418197918973	0.0756402	50.7011	4.7764	0.2970260497380267	10.109954984871965	72.47158881263375	14.902036750055348	0.22507564017415688	1.519260571175559	1.6751531252306102	4.782857353700834	10.502914914028485	0.5737583942144491	0.23061028706368533	3.3991956313187215	17.802191720168253	6.166519076082945	0.33576857796472587	60.644970850859714	23.411556342705335	3.768172090620618	3.15567	0.21769611098811895	2.6769242122352597	0.014759058372075862	0.21769611098811895	55.987565493321526	0.7038225961183676	36.74913290532064	25.686296214301528	3.6344181241236813	1.1179986716847465	1.504501512803483	4.881558556564091	10.216958158069515	1.130912847760313	0.21677366983986424	32.77433399749096	18.236661500996238	5.31511	24.704818832558484	0.11438270238358793	12.76658549184562	74.98062873588664	15.09759427348535
58	61.40229503357686	32.308501217622315	0.023983469854623275	2.2092465500701057	0.0756402	50.86524979706295	4.791159324035127	0.2970260497380267	10.1948	72.57121245664526	15.002582835215113	0.22507564017415688	1.5321747472511253	1.6862224190096673	4.862187292450741	10.574865323592354	0.5792930411039776	0.23245516936019484	3.4241015423215995	17.84646889528448	6.199726957420117	0.34499298944727325	60.805475610656046	23.47059257619364	3.7930780016234964	3.187034167220131	0.2223083167293927	2.711054534720685	0.014759058372075862	0.21954099328462842	56.063205667478414	0.7139694487491698	36.919784517747765	25.798834034388605	3.651944505940521	1.127223083167294	1.5220278946203232	4.933215260866357	10.255700686296214	1.148439229577153	0.2186185521363737	32.887794258726295	18.290163087595012	5.351081101025755	24.889307062209433	0.11438270238358793	12.798870932034538	75.06918308611911	15.164010036159691
59	61.46686591395469	32.403512655892555	0.023983469854623275	2.2350749022212386	0.0756402	51.01929746882149	4.792081765183381	0.29794849088628145	10.26676998007527	72.69758689395617	15.11881041989521	0.22507564017415688	1.544166482178437	1.697291712788724	4.928603055125083	10.639436203970188	0.5857501291417607	0.23522249280495902	3.44163	17.90089292303151	6.226477750719504	0.3477603128920375	60.964135488155854	23.526861486237177	3.820751236071138	3.208250313629991	0.2232307578776474	2.746107298354365	0.014759058372075862	0.2223083167293927	56.14438048852484	0.7268836248247362	37.07844439524759	25.925208471699506	3.6676260054608516	1.137369935798096	1.5367869529923992	4.989484170909896	10.295365655671167	1.1668880525422478	0.21954099328462842	33.008634049147666	18.339974909600766	5.386133864659435	25.096856320566747	0.11438270238358793	12.832078813371705	75.16142720094457	15.217511622758467
60	61.5176	32.495756770718025	0.023983469854623275	2.2590583720758617	0.0765626	51.173345140580025	4.79762	0.2988709320345362	10.337797948490886	72.7991	15.232270681130544	0.22599808132241164	1.555235775957494	1.707438565419526	5.010700317319755	10.714153936978821	0.5931296583277986	0.238912	3.4600767471035345	17.963618921112833	6.264297837797948	0.35329495978156594	61.132942218286466	23.581285513984206	3.845657147074016	3.231311342336359	0.22507564017415688	2.7866947088775738	0.014759058372075862	0.2232307578776474	56.23016751531252	0.7333407128625193	37.26477750719504	26.022987233414508	3.680540181536418	1.1447494649841339	1.5616928639952772	5.043908198656926	10.335030625046123	1.1816471109143236	0.2204634344328832	33.12762895727253	18.396243819644305	5.417496863700095	25.306250461220575	0.11530514353184267	12.866209135857131	75.23153272821193	15.289462032322337
61	61.56464467566969	32.59907017932256	0.023983469854623275	2.2885764888200133	0.0765626	51.3246	4.802228617814183	0.3016382554793004	10.414360563796029	72.90513615231349	15.337428972031583	0.22784296361892115	1.5663050697365506	1.7240425060881117	5.090952697217918	10.77411261161538	0.6023540698103461	0.24167958084274224	3.488672422699432	18.005128772784296	6.2984281602833745	0.3542174009298207	61.322	23.635709541731238	3.8622610877426022	3.256217253339237	0.22784296361892115	2.8254372371042726	0.014759058372075862	0.22599808132241164	56.31779942439672	0.7397978009003026	37.45018817799424	26.133680171205075	3.6952992399084934	1.154896317614936	1.5773743635156077	5.100177108700465	10.38115268245886	1.2010183750276733	0.22138587558113793	33.218028189801494	18.439598553612278	5.45716	25.484281602833743	0.11622758468009742	12.890192605711755	75.31455243155487	15.349420706958897
62	61.610766733082436	32.69500405874105	0.023983469854623275	2.3134823998228913	0.0774851	51.45837945539075	4.807763264703712	0.3053280200723194	10.499225149435466	73.01121688436277	15.43613017489484	0.22876540476717586	1.5875212161464098	1.736956682163678	5.171205077116079	10.829459080510663	0.6069662755516199	0.24536934543576122	3.5052763633680173	18.053095712493544	6.327023835879271	0.3569847243745849	61.47055567854771	23.676296952254447	3.8816323518559512	3.28205	0.23061028706368533	2.8706368533687554	0.014759058372075862	0.22784296361892115	56.40081912773965	0.7462548889380858	37.60884805549406	26.238838462106116	3.7063685336875505	1.1613534056527195	1.5967456276289573	5.161980665633532	10.418972769537303	1.2222345214375323	0.22138587558113793	33.31027230462696	18.480185964135487	5.479300420633164	25.690908420042803	0.11622758468009742	12.90495166408383	75.4013	15.401999852409418
63	61.66519076082946	32.76972179174968	0.023983469854623275	2.3374658696775144	0.0774851	51.59674562762896	4.817910117334514	0.3062504612205741	10.579477529333628	73.09700391115047	15.551435318426684	0.22876540476717586	1.5995129510737216	1.7471	5.249612574717733	10.89679728433326	0.6106560401446388	0.24905911002878017	3.5246476274813663	18.07984650579293	6.359309276068187	0.3569847243745849	61.596930115858605	23.73902295033577	3.9010036159693016	3.3041841930484837	0.23245516936019484	2.907534499298945	0.014759058372075862	0.22968784591543057	56.467234890413984	0.7545568592723784	37.75090399232529	26.34030698841414	3.7192827097631174	1.1705778171352668	1.6142720094457972	5.220094457973581	10.466017268098296	1.2351486975130987	0.2232307578776474	33.399749096007675	18.52354069810346	5.518965390008117	25.895690354955352	0.11622758468009742	12.936314663124493	75.4751	15.456423880156445
64	61.70208840675965	32.85550881853737	0.023983469854623275	2.3596044572356285	0.0774851	51.745258652497974	4.821599881927533	0.3080953435170836	10.657885026935283	73.19109290827245	15.634455021769611	0.22876540476717586	1.608737362556269	1.7609401520183012	5.342779130691462	10.964135488155856	0.6189580104789314	0.2527488746217991	3.542174009298207	18.112131945981847	6.394362039701868	0.3597520478193491	61.73714117039333	23.796214301527563	3.9277544092686885	3.3217105748653233	0.23337761050844955	2.942587262932625	0.014759058372075862	0.2361449339532138	56.546564829163906	0.7610139473101616	37.918788281307656	26.438085750129144	3.7312744446904285	1.1816471109143236	1.637333038152166	5.268061397682828	10.514906648955796	1.2508301970334292	0.22507564017415688	33.505829828056974	18.571507637812708	5.543871301010996	26.070954173123756	0.11622758468009742	12.96306545642388	75.5461	15.523762083979042
65	61.74821046417238	32.94959781565936	0.023983469854623275	2.3808206036454878	0.0774851	51.888237030477455	4.830824293410081	0.3099402258135931	10.716921260423586	73.27964725850491	15.739613312670652	0.23153272821194007	1.6188842151870713	1.779388974983396	5.431333480923917	11.028706368533687	0.6281824219614788	0.2564386392148181	3.553243303077264	18.15364179765331	6.426647479890783	0.3615969301158586	61.89764593018965	23.8423	3.9415910264925103	3.339236956682164	0.2343000516567043	2.985019555752343	0.014759058372075862	0.23706737510146852	56.63788650284112	0.7683934764961996	38.07929304110398	26.518338130027303	3.7524905911002873	1.1927164046933807	1.6567043022655155	5.326175190022877	10.550881853737732	1.2766585491845621	0.22507564017415688	33.61098811895801	18.612095048335917	5.582613829237695	26.23330381521659	0.11622758468009742	12.98797136742676	75.60881115784814	15.592945170098146
66	61.79525496273338	33.036307283595306	0.0249059	2.411261161537894	0.0774851	52.033060290753454	4.839126263744373	0.3127075492583573	10.783337023097927	73.35067522692053	15.8365	0.23153272821194007	1.6364105970039111	1.7932255922072173	5.524500036897646	11.09327724891152	0.6392517157405357	0.26197328610434656	3.570769684894104	18.200686296214304	6.4478636263006415	0.3634418124123681	62.0517	23.890303298649545	3.962807172902369	3.364142867685042	0.23798981624972326	3.024684525127297	0.016603940668585344	0.23706737510146852	56.70245738321895	0.7794627702752565	38.235185595159024	26.628108626669615	3.76264	1.2037856984724375	1.677	5.392590952697218	10.597003911150468	1.305254224780459	0.22507564017415688	33.69769758689395	18.64991513541436	5.6232012397609035	26.427938897498336	0.1180724669766069	13.021179248763929	75.67153715592944	15.651058962438197
67	61.840454578997864	33.11286989890045	0.0249059	2.4407792782820454	0.0784075	52.167736698398635	4.845583351782156	0.31455243155486684	10.850675226920522	73.45029887093203	15.945317688731459	0.23337761050844955	1.6520920965242418	1.8061397682827836	5.602907534499299	11.164305217327135	0.6401741568887904	0.26658549184562025	3.6002878016382556	18.236661500996238	6.478304184193048	0.3680540181536418	62.18360268614862	23.940115120655303	3.980333554719209	3.3853590140949006	0.238912	3.06804	0.016603940668585344	0.24075713969448748	56.78824441000664	0.784997	38.38369862002804	26.73142203527415	3.770939414065383	1.2176223156962585	1.6963692716404695	5.452549627333776	10.639436203970188	1.3273928123385728	0.22507564017415688	33.8029	18.718175780385213	5.658254003394584	26.62072909748358	0.11899490812486163	13.049774924359825	75.7398	15.703638107888718
68	61.8764	33.20234669028116	0.0249059	2.464762748136669	0.0784075	52.2849	4.8501955575234295	0.31916463729614053	10.919858313039628	73.53885322116449	16.03663936240868	0.23337761050844955	1.668696037192827	1.818131503210095	5.694229208176519	11.224263891963693	0.6484761272230832	0.27119769758689394	3.6159693011585863	18.263412294295627	6.515201830123238	0.370821	62.32934838757287	23.981624972326763	4.001549701129068	3.4102649250977786	0.24075713969448748	3.1086266696184786	0.016603940668585344	0.24260202199099695	56.855582613829235	0.7896096229060586	38.54789314441739	26.815364179765332	3.7884657958822223	1.2268467271788062	1.7166629769020736	5.506051213932551	10.705851966644527	1.3467640764519224	0.22692052247066638	33.898789757213486	18.752306102870637	5.681315032100952	26.8098	0.11991734927311638	13.074680835362704	75.81728285735369	15.76451922367353
69	61.90871522396871	33.28628883477234	0.0249059	2.488746217991292	0.0784075	52.41495092613091	4.855730204412959	0.32101	10.991808722603498	73.6182	16.14640985905099	0.2343000516567043	1.6816102132683937	1.8255110323961332	5.77817	11.285145007748506	0.6577005387056306	0.2739650210316582	3.63626	18.294775293336286	6.559479005239465	0.370821	62.47786141244188	24.026824588591246	4.018153641797653	3.4351708361006565	0.24352446313925172	3.13814	0.016603940668585344	0.24536934543576122	56.93122278798612	0.7960667109438417	38.70932034536197	26.92052247066637	3.7940004427717513	1.2369935798096081	1.7323444764224043	5.5484835067522695	10.755663788650285	1.3633680171205076	0.22784296361892115	33.999335842373256	18.79566083683861	5.712678031141613	26.990627997933732	0.11991734927311638	13.095896981772562	75.88185373773153	15.820788133717068
70	61.934543576119836	33.37853294959782	0.0249059	2.51365	0.0784075	52.537635598848794	4.8603424101542325	0.3219319607409047	11.049000073795291	73.69290089292303	16.249723267655526	0.23522249280495902	1.6954468304922148	1.8319681204339164	5.849199321083315	11.351560770422847	0.6678473913364328	0.2767323444764224	3.6473323001992473	18.33628514500775	6.587152239687108	0.37174378274666076	62.61807246697661	24.07017932255922	4.03107	3.461	0.24536934543576122	3.1768873145893295	0.016603940668585344	0.24629178658401593	57.0032	0.8071360047228986	38.875359752047814	27.004464615157552	3.808759501143827	1.244373108995646	1.7452586524979705	5.603829975647553	10.791638993432219	1.3790495166408383	0.22876540476717586	34.08512286916095	18.845472658844365	5.742196147885765	27.17142646299166	0.11991734927311638	13.12633753966497	75.93258800088554	15.86598774998155
71	61.971441222050025	33.460630211792484	0.0249059	2.5413253634418123	0.0784075	52.67876909453177	4.86772	0.32469928418566896	11.105268983838831	73.7833	16.35395911740831	0.23706737510146852	1.7092834477160357	1.8476496199542467	5.922994612943694	11.415209209652424	0.6743044793742159	0.2776547856246771	3.6648586820160873	18.36764814404841	6.612980591838241	0.37451110619142497	62.755516198066566	24.116301379971958	4.043981993948786	3.483137775809903	0.2481366688805254	3.219319607409047	0.016603940668585344	0.2472142277322707	57.07327872481736	0.8108257693159177	39.01741568887905	27.114235111799868	3.820751236071138	1.2471404324404103	1.7673972400560845	5.65364	10.839605933141467	1.4058003099402259	0.22876540476717586	34.16906501365213	18.892517157405358	5.772636705778171	27.362371780680395	0.11991734927311638	13.147553686074827	75.99808132241162	15.905652719356505
72	62.00649398568371	33.53258062135636	0.0249059	2.574533244778983	0.0802524	52.788539591174086	4.870489262785034	0.32654416648217843	11.176296952254445	73.84787100582983	16.447125673382036	0.23706737510146852	1.7258873883846209	1.8605637960298134	6.000479669397092	11.483469854623275	0.6816840085602538	0.27949966792118663	3.6851523872776917	18.40639067227511	6.63604	0.378201	62.869	24.155043908198657	4.06428	3.502509039923253	0.2499815511770349	3.255294812190982	0.017526381816840086	0.2481366688805254	57.139694487491695	0.8163604162054462	39.17423068408235	27.20186702088407	3.830898088701941	1.2526750793299388	1.7849236218729243	5.705298501955576	10.877426020219911	1.4224042506088113	0.23153272821194007	34.27791306914619	18.924802597594272	5.797542616781049	27.54870489262785	0.12083979042137112	13.169692273632943	76.05066046786216	15.956386982510514
[truncated: 19 more columns]

## Sheet: Control (no TBI) Group
Months to index date	adjustment_disorder	alcohol_abuse	als	amphetamine_abuse	anoxic_brain	anxiety	any_fall	atherosclerosis	attention	back_pain	bipolar	brain_tumor	cad	cancer	cannabis_abuse	cardiac	chronic_fatigue	cirrhosis	cocaine_abuse	cognitive_dysfunction	constipation	conversion_disorder	depression	diabetes	drug_induced_mental	dysphagia	encephalopathy	fatty_liver	ftd	hallucinogens_abuse	headache2	hep_c	hypercholesterol	hypertension	ibs	injury	kidney	liver	lung_dx	mi	ms	neck_pain	neuropathic_pain	opioid_abuse	osa	other_demyelinating	other_drug_abuse	other_pain	other_sud
-72	3.3881263375396653	1.736956682163678	0	0.0405874	0	2.321784370157184	0.2232307578776474	0.016603940668585344	0.14851302486901335	9.608147000221386	0.4252453693454358	0.010146852630802155	0.1383661722382112	0.19740240572651466	0.0987012	0.8984576784001181	0.026750793299387496	0.00737953	0.10331340860453102	0.0516567	0.38465795882222714	0.00276732	3.508043686812781	3.6713157700538708	0.0793299	0.1697291712788724	0.000922441	0.11438270238358793	0	0.00368976	2.8595675595896983	0.0405874	4.614973064718471	3.60306	0.2758099033281676	0.023983469854623275	0.0673382	0.3016382554793004	1.173345140580031	0.061803556933067674	0.022138587558113793	2.3725186333111945	1.522950335768578	0.0774851	0.7407202420485574	0.011991734927311638	0.6724595970777064	12.053538484244704	0.7628588296066711
-71	3.5006641576267437	1.7923031510589624	0	0.041509851671463364	0	2.378975721348978	0.22599808132241164	0.017526381816840086	0.15312523061028704	9.871042727473988	0.4409268688657664	0.010146852630802155	0.14113349568297542	0.2075492583573168	0.10423584975278577	0.9298206774407793	0.026750793299387496	0.00737953	0.10608073204929525	0.052579145450520254	0.39757213489779347	0.00276732	3.6132019777138216	3.7607925614345805	0.0793299	0.1761862593166556	0.000922441	0.1180724669766069	0	0.00368976	2.942587262932625	0.0405874	4.735812855139842	3.697144122205003	0.28042210906944137	0.023983469854623275	0.0682606	0.30901778466533836	1.2028632573241826	0.0654933	0.023061028706368534	2.432477307947753	1.5653826285882961	0.0793299	0.7785403291270017	0.011991734927311638	0.6909084200428013	12.346874769389713	0.7803852114235111
-70	3.60121	1.840270090768209	0	0.0424323	0	2.4786	0.23245516936019484	0.017526381816840086	0.1586598774998155	10.146852630802154	0.45015128034831375	0.010146852630802155	0.14851302486901335	0.21400634639509997	0.10700317319754998	0.955649	0.026750793299387496	0.00737953	0.10792561434580474	0.0535016	0.40679654638034096	0.00276732	3.7441886207659953	3.861338646594347	0.0802524	0.18172090620618406	0.000922441	0.11991734927311638	0	0.00368976	3.034831377758099	0.0424323	4.86772	3.7912331193269875	0.28687919710722454	0.023983469854623275	0.0682606	0.3127075492583573	1.2286916094753155	0.0654933	0.023061028706368534	2.4869013356947827	1.6105822448527782	0.0802524	0.8099033281676629	0.011991734927311638	0.709357	12.633753966496938	0.7997564755368608
-69	3.712825621725334	1.9020736477012765	0	0.0433547	0	2.556084421813888	0.24352446313925172	0.018448822965094827	0.16419452438934395	10.41251568149952	0.46398789757213493	0.011069293779056896	0.1540476717585418	0.2204634344328832	0.11069293779056896	0.9713305291122427	0.026750793299387496	0.00830197	0.1116153789388237	0.054424027747029737	0.4169433990111431	0.00276732	3.8539591174083094	3.962807172902369	0.0820973	0.185411	0.000922441	0.12452955501439009	0	0.00368976	3.1150837576562616	0.0433547	4.973802671389565	3.897313851376282	0.29518116744151723	0.0249059	0.071028	0.3237768430374142	1.2591321673677218	0.0673382	0.023983469854623275	2.5634639509999264	1.6530145376724963	0.0839421	0.8403438860600694	0.011991734927311638	0.7324182717142645	12.997195778909306	0.8218950630949745
-68	3.8327429709984506	1.9611098811895802	0	0.0451996	0	2.649250977787617	0.2545937569183086	0.018448822965094827	0.1669618478341082	10.673566526455613	0.4842816028337392	0.011069293779056896	0.16142720094457974	0.22599808132241164	0.11530514353184267	0.9999262047081396	0.026750793299387496	0.00830197	0.11899490812486163	0.057191351191793964	0.42709025164194525	0.00276732	3.971109143236661	4.063353258062135	0.0894768	0.19094531768873146	0.000922441	0.1272968784591543	0	0.00368976	3.2101	0.0433547	5.109401520183012	3.995092613091285	0.3016382554793004	0.025828352151132754	0.0728729	0.3311563722234521	1.2969522544461665	0.0682606	0.026750793299387496	2.6289572725260126	1.704671241974762	0.0848646	0.8753966496937495	0.011991734927311638	0.7508670946793594	13.3071	0.8514131798391262
-67	3.95912	2.0192236735296287	0	0.0461221	0	2.738727769168327	0.2628957272526013	0.018448822965094827	0.17157405357538189	10.923548077632647	0.49719577890930555	0.011991734927311638	0.1651169655375987	0.23061028706368533	0.12083979042137112	1.0248321157110176	0.026750793299387496	0.00830197	0.12268467271788061	0.0590362	0.44369419231053053	0.00276732	4.081802081027231	4.174046195852705	0.0931666	0.1918677588369862	0.000922441	0.1300642019039185	0	0.00368976	3.2986495461589547	0.0461221	5.245922810124714	4.1122426389196365	0.30901778466533836	0.026750793299387496	0.0774851	0.3385359014094901	1.330160135783337	0.0682606	0.0276732	2.693528152903845	1.7406464467566969	0.0885544	0.905837	0.011991734927311638	0.7794627702752565	13.652128994170171	0.8717068851007306
-66	4.082724522175485	2.090251641945244	0	0.0461221	0	2.8300494428455463	0.26658549184562025	0.018448822965094827	0.17710870046491034	11.227953656556712	0.5119548372813815	0.011991734927311638	0.16788428898236293	0.2361449339532138	0.12083979042137112	1.0497380267138958	0.0276732	0.00830197	0.12821931960740904	0.0645709	0.4519961626448233	0.00368976	4.206331636041621	4.267212751826433	0.0950114	0.1964799645782599	0.000922441	0.13928861338646595	0	0.00368976	3.3862814552431555	0.0461221	5.3769094531768875	4.2100214006346395	0.3182421961478858	0.0276732	0.0784075	0.3523725186333112	1.3578333702309793	0.071028	0.029518116744151723	2.7793151796915354	1.7941480333554718	0.0931666	0.934433	0.012914176075566377	0.8089808870194082	14.034019629547634	0.902147
-65	4.210943841782894	2.1631244926573685	0	0.0470445	0	2.913991587336728	0.27212013873514873	0.022138587558113793	0.18725555309571248	11.506530883329644	0.5285587779499668	0.011991734927311638	0.17341893587189136	0.24260202199099695	0.12083979042137112	1.0783337023097928	0.028595675595896982	0.00830197	0.1337539664969375	0.0664158	0.46583277986864435	0.00368976	4.312412368090915	4.3815954542100215	0.10331340860453102	0.20109217031953364	0.000922441	0.14205593683123016	0	0.00461221	3.45915	0.0461221	5.522655154601137	4.329016308759502	0.32469928418566896	0.028595675595896982	0.0811748	0.35790716552283963	1.3845841635303668	0.0719504	0.029518116744151723	2.8724817356652643	1.8393476496199541	0.0968563	0.9888569109290828	0.012914176075566377	0.8265072688362481	14.389159471625709	0.9270533539960151
-64	4.338240720242049	2.2240056084421815	0	0.048889380857501295	0	3.0062357021622024	0.27949966792118663	0.0249059	0.19279019998524094	11.796177403881632	0.5506973655080806	0.011991734927311638	0.17803114161316508	0.2499815511770349	0.12268467271788061	1.1060069367574348	0.030440557892406465	0.00922441	0.14021105453472069	0.0691831	0.4787469559442108	0.00461221	4.44155	4.494133274297099	0.10977049664231421	0.20662681720906204	0.000922441	0.14666814257250388	0	0.00461221	3.5550881853737732	0.048889380857501295	5.669323297173641	4.4443214522913435	0.3339236956682164	0.029518116744151723	0.0867095	0.36713157700538707	1.4177920448675374	0.0747177	0.029518116744151723	2.949044350970408	1.8974614419600029	0.0987012	1.0312892037488008	0.014759058372075862	0.8587927090251641	14.71385875581138	0.955649
-63	4.468304922145967	2.2987233414508155	0	0.0516567	0	3.0966349346911666	0.2841118736624603	0.0276732	0.2029370526160431	12.083979042137113	0.5645339827319017	0.012914176075566377	0.1807984650579293	0.25551619806656334	0.13098664305217328	1.137369935798096	0.030440557892406465	0.010146852630802155	0.14297837797948493	0.0728729	0.4888938085750129	0.00553465	4.572540771898753	4.588222271419083	0.11530514353184267	0.21400634639509997	0.000922441	0.1540476717585418	0	0.00461221	3.6473323001992473	0.048889380857501295	5.8307504981182205	4.536565567116818	0.34038078370599956	0.030440557892406465	0.0894768	0.38189063537746293	1.464836543428529	0.0747177	0.029518116744151723	3.023762083979042	1.9445059405209946	0.10146852630802156	1.0644970850859714	0.014759058372075862	0.888311	15.108663567264408	0.9943915578186111
-62	4.6288096819422915	2.3586820160873736	0	0.0535016	0	3.2101	0.2896465205519888	0.031362999040661206	0.2075492583573168	12.367168474651317	0.5792930411039776	0.012914176075566377	0.1826433473544388	0.2610508449560918	0.13467640764519223	1.169655375987012	0.031362999040661206	0.011069293779056896	0.14666814257250388	0.0756402	0.5008855435023245	0.00553465	4.709062061840454	4.714596708729983	0.12268467271788061	0.2232307578776474	0.000922441	0.15958231864807026	0	0.00461221	3.737731532728212	0.0498118	5.986643052173271	4.661095122131208	0.3505276363368017	0.031362999040661206	0.0913217	0.39111504686001036	1.5017341893587188	0.0747177	0.031362999040661206	3.092945170098148	1.9970850859715152	0.10423584975278577	1.1078518190539444	0.014759058372075862	0.9095269721791749	15.506235702162202	1.0220647922662534
-61	4.770865618773523	2.4407792782820454	0	0.057191351191793964	0	3.305106634196738	0.2970260497380267	0.031362999040661206	0.21492878754335473	12.697402405726516	0.5986643052173272	0.012914176075566377	0.18633311194745775	0.2785772267729319	0.13744373108995647	1.1927164046933807	0.031362999040661206	0.011069293779056896	0.1540476717585418	0.0793299	0.5156446018744004	0.00553465	4.857575086709468	4.818832558482769	0.12821931960740904	0.22968784591543057	0.000922441	0.1651169655375987	0	0.00461221	3.8410449413327425	0.0507343	6.1397682827835585	4.757951442697956	0.3588296066710944	0.032285440188915944	0.094089	0.4058741052320862	1.5432440410301822	0.0774851	0.032285440188915944	3.175964873441074	2.0358276141982143	0.10884805549405947	1.1475167884288981	0.015681499520330603	0.9445797358128551	15.895505866725705	1.0580399970481884
-60	4.907386908715225	2.5182643347354436	0	0.0581138	0	3.3964283078739577	0.3053280200723194	0.032285440188915944	0.22138587558113793	13.029481219098221	0.6217253339236957	0.0138366	0.1891	0.28595675595896985	0.1448232602759944	1.2222345214375323	0.031362999040661206	0.011991734927311638	0.160505	0.085787	0.5285587779499668	0.00553465	4.99225	4.9212235259390456	0.13559884879344697	0.23522249280495902	0.000922441	0.17249649472363662	0	0.00461221	3.940668585344255	0.0507343	6.316876983248469	4.856652645561213	0.3662091358571323	0.0341303	0.0977788	0.4215556047524168	1.5810641281086266	0.0793299	0.032285440188915944	3.2506826064497085	2.0801047893144418	0.11346026123533319	1.183491993210833	0.017526381816840086	0.9814773817430449	16.273706737510146	1.10508
-59	5.065124345066785	2.5837576562615308	0	0.0590362	0	3.4895948638476866	0.3127075492583573	0.0341303	0.2361449339532138	13.32466238653974	0.6318721865544978	0.0138366	0.19279019998524094	0.29056896170024354	0.14666814257250388	1.2425282266991367	0.032285440188915944	0.012914176075566377	0.16234964209283448	0.0894768	0.5405505128772785	0.00553465	5.139842078075419	5.042063316360417	0.14113349568297542	0.24444690428750646	0.000922441	0.1807984650579293	0	0.00553465	4.043981993948786	0.0507343	6.4949081248616345	4.9719577890930555	0.37451110619142497	0.0350528	0.10423584975278577	0.42985757508670946	1.626263744373109	0.0793299	0.032285440188915944	3.3383145155339093	2.1308390524684526	0.12176223156962586	1.2342262563648438	0.017526381816840086	1.0063832927459226	16.642683196812044	1.1355250535015866
-58	5.239465722086931	2.6557080658254004	0	0.0599587	0	3.5827614198214155	0.3256217253339237	0.0350528	0.2499815511770349	13.661353405652719	0.6484761272230832	0.0138366	0.19463508228175042	0.2997933731827909	0.15035790716552283	1.26651	0.0332079	0.012914176075566377	0.1669618478341082	0.094089	0.5543871301010995	0.00645709	5.2920448675374505	5.160135783337023	0.14574570142424914	0.2518264334735444	0.000922441	0.18817799424396725	0	0.00553465	4.153752490591101	0.0516567	6.650800678916685	5.090952697217918	0.38004575308095345	0.0350528	0.10515829090104051	0.44277175116227585	1.6594716257102797	0.0802524	0.0332079	3.4296361892111284	2.19264	0.12637443731089956	1.2766585491845621	0.017526381816840086	1.0359014094900745	17.043945096302856	1.1613534056527195
-57	5.393513393845472	2.739650210316582	0	0.0599587	0	3.697144122205003	0.3366910191129806	0.0350528	0.25920596265958235	13.98051804294886	0.6678473913364328	0.0138366	0.1983248468747694	0.3044055789240646	0.1540476717585418	1.3043317836322044	0.0350528	0.012914176075566377	0.17065161242712715	0.0977788	0.5719135119179397	0.00645709	5.4267212751826435	5.280975573758394	0.14759058372075862	0.25920596265958235	0.000922441	0.19740240572651466	0	0.00645709	4.257065899195632	0.052579145450520254	6.81315	5.215482252232308	0.3938823703047745	0.035975204781934916	0.10884805549405947	0.45476348608958744	1.697291712788724	0.0802524	0.0341303	3.509888569109291	2.2415319902590216	0.13467640764519223	1.3255479300420634	0.017526381816840086	1.0691092908272453	17.434137702014613	1.198251051582909
-56	5.526344919194155	2.819902590214744	0	0.0608811	0	3.8050697365508084	0.345915	0.035975204781934916	0.2647406095491108	14.304294885986273	0.6844513320050181	0.0138366	0.2029370526160431	0.31178510811010257	0.15773743635156076	1.3412294295623939	0.0350528	0.012914176075566377	0.17526381816840084	0.10054608515976682	0.588517	0.00645709	5.568777212013874	5.398125599586747	0.15128034831377757	0.26658549184562025	0.000922441	0.20016972917127887	0	0.00645709	4.347465131724596	0.0535016	6.960740904730278	5.333554719208915	0.40495166408383143	0.035975204781934916	0.11253782008707844	0.460298	1.7323444764224043	0.0820973	0.035975204781934916	3.60121	2.296878459154306	0.13744373108995647	1.3753597520478194	0.018448822965094827	1.0986274075713969	17.8114	1.2342262563648438
-55	5.677625267507933	2.88909	0	0.0673382	0	3.912072909748358	0.35606228322633016	0.0378201	0.2739650210316582	14.646520551988784	0.7112021253044056	0.0138366	0.2075492583573168	0.31916463729614053	0.16327208324108922	1.3744373108995647	0.0350528	0.0138366	0.1761862593166556	0.10608073204929525	0.6088111578481292	0.00645709	5.702531178510811	5.531879566083684	0.15958231864807026	0.27119769758689394	0.000922441	0.2047819349125526	0	0.00737953	4.460002951811674	0.0535016	7.154453545863775	5.463618921112833	0.41786584015939787	0.0378201	0.11991734927311638	0.46952254446166336	1.7840011807246696	0.0830197	0.035975204781934916	3.6722382112021252	2.346690281160062	0.1448232602759944	1.419636927164047	0.018448822965094827	1.1355250535015866	18.17947014980444	1.2821931960740904
-54	5.814146557449635	2.9757951442697954	0	0.0682606	0	4.016308759501143	0.3662091358571323	0.0378201	0.28595675595896985	14.97306471847096	0.7462548889380858	0.015681499520330603	0.20847169950557154	0.3339236956682164	0.16419452438934395	1.4085676333849901	0.036897645930189654	0.014759058372075862	0.17987602390967455	0.10884805549405947	0.6198804516271862	0.00645709	5.838130027304258	5.6481071507637814	0.1669618478341082	0.2758099033281676	0.000922441	0.20939414065382628	0	0.00737953	4.573463213047008	0.054424027747029737	7.333407128625194	5.576156741199911	0.424323	0.0387425	0.12268467271788061	0.47966939709246553	1.8245885912478783	0.0867095	0.036897645930189654	3.7607925614345805	2.386355250535016	0.15035790716552283	1.4629916611320197	0.0202937	1.17703	18.61486237178068	1.3246254888938085
-53	5.9792635229872335	3.0689617002435243	0	0.0719504	0	4.127924138439967	0.3726662238949155	0.0378201	0.2970260497380267	15.33466164858682	0.7730056822374732	0.015681499520330603	0.21585122869160947	0.3440705482990185	0.16880673013061767	1.4473101616116892	0.0378201	0.014759058372075862	0.17987602390967455	0.11069293779056896	0.6355619511475168	0.00645709	5.9921776990627995	5.751420559368312	0.17065161242712715	0.28042210906944137	0.000922441	0.21769611098811895	0	0.00737953	4.650025828352152	0.054424027747029737	7.498524094162792	5.676702826359678	0.43446978082798315	0.0405874	0.12545199616264482	0.49811822005756035	1.8568740314367942	0.0922441	0.036897645930189654	3.830898088701941	2.4380119548372816	0.15958231864807026	1.5146483654342853	0.0202937	1.2065530219172016	19.053944358349938	1.3522987233414507
-52	6.147147811969597	3.159360932772489	0	0.0747177	0	4.233082429341008	0.38281307652571767	0.041509851671463364	0.31178510811010257	15.675964873441076	0.8043686812781345	0.015681499520330603	0.2204634344328832	0.3542174009298207	0.17526381816840084	1.483285366393624	0.039664969374953875	0.015681499520330603	0.18448822965094827	0.11438270238358793	0.6503210095195926	0.00645709	6.143458047376577	5.878717437827467	0.17803114161316508	0.2896465205519888	0.000922441	0.22138587558113793	0	0.00737953	4.754261678104936	0.0553465	7.6876245295550145	5.804922145967088	0.4464615157552948	0.0405874	0.12637443731089956	0.5091875138366172	1.893771677366984	0.094089	0.0378201	3.905615821710575	2.492435982584311	0.16788428898236293	1.5635377462917865	0.0202937	1.2342262563648438	19.462585787026786	1.3873514869751309
-51	6.303040366024648	3.2543723710427277	0.000922441	0.0793299	0	4.333628514500775	0.39757213489779347	0.0424323	0.3163973138513763	16.006198804516274	0.8218950630949745	0.015681499520330603	0.22507564017415688	0.3634418124123681	0.18172090620618406	1.526640100361597	0.041509851671463364	0.017526381816840086	0.19094531768873146	0.1180724669766069	0.6715371559294517	0.00645709	6.304885248321157	6.008781639731385	0.18448822965094827	0.29610360858977197	0.000922441	0.22784296361892115	0	0.00737953	4.866799498192016	0.0553465	7.8739576415024715	5.944210759353553	0.46122057412737066	0.0405874	0.13283152534868276	0.5211792487639288	1.936203970186702	0.0959339	0.0378201	3.987713083905247	2.538558039997048	0.1743413770201461	1.6244188620765994	0.0202937	1.2803483137775808	19.873072098000147	1.427016456350085
-50	6.467234890413992	3.3364696332373995	0.000922441	0.0820973	0	4.470149804442477	0.40679654638034096	0.0424323	0.32746660763043317	16.388089439893736	0.8449560918013431	0.015681499520330603	0.22692052247066638	0.37358866504317023	0.185411	1.5598479816987676	0.0424323	0.018448822965094827	0.19740240572651466	0.12083979042137112	0.6826064497085086	0.00645709	6.462622684672718	6.150837576562615	0.1891	0.3016382554793004	0.000922441	0.2343000516567043	0	0.00737953	4.970112906796547	0.057191351191793964	8.049221459670873	6.085344255036529	0.4722898679064276	0.044277175116227585	0.1365212899417017	0.5331709836912405	1.9703342926721275	0.0968563	0.0387425	4.078112316434211	2.5902147442993138	0.17987602390967455	1.679765330971884	0.0202937	1.3283152534868277	20.27248911519445	1.469448749169803
-49	6.624049885617297	3.409342483949524	0.000922441	0.0830197	0	4.58177	0.41602095786288834	0.0424323	0.34222566600250903	16.742306840823556	0.8763190908420043	0.016603940668585344	0.22968784591543057	0.37912331193269866	0.18817799424396725	1.5875212161464098	0.044277175116227585	0.0193713	0.20109217031953364	0.12914176075566378	0.695521	0.00645709	6.61483	6.282746660763043	0.19740240572651466	0.3080953435170836	0.000922441	0.238912	0	0.00737953	5.0946424618109365	0.0581138	8.229097483580547	6.221865544978231	0.4824367205372297	0.0461221	0.14205593683123016	0.5423953951737879	2.01369	0.0987012	0.0387425	4.168511548963176	2.6474060954911076	0.185411	1.72958	0.0212161	1.3615231348239982	20.71249354291196	1.5091137185447567
-48	6.81131	3.508043686812781	0.000922441	0.085787	0	4.717364032174747	0.42801269279019993	0.0424323	0.3486827540402922	17.114050623570215	0.8966127961036087	0.017526381816840086	0.2343000516567043	0.38465795882222714	0.1937126411334957	1.6281086266696185	0.0451996	0.0193713	0.20385949376429785	0.13283152534868276	0.713047	0.00645709	6.768873145893292	6.437716773669839	0.20201461146778835	0.3219319607409047	0.000922441	0.24536934543576122	0	0.00737953	5.197033429267213	0.0608811	8.416353036676261	6.38329	0.49719577890930555	0.048889380857501295	0.14666814257250388	0.5516198066563353	2.057043760608073	0.10054608515976682	0.0405874	4.2589107814921405	2.701830123238137	0.19002287654047673	1.7932255922072173	0.0212161	1.393808575012914	21.125747177330087	1.544166482178437
-47	7.008707844439526	3.5929082724522172	0.000922441	0.0885544	0	4.838203822596118	0.43631466312449263	0.0424323	0.3634418124123681	17.51715740535754	0.9178289425134677	0.018448822965094827	0.23522249280495902	0.3920374880082651	0.1983248468747694	1.672385801785846	0.0470445	0.0193713	0.21031658180208102	0.1383661722382112	0.7305733894177552	0.00645709	6.964430669323297	6.577005387056306	0.20847169950557154	0.32931148992694265	0.000922441	0.25090399232528965	0	0.00737953	5.314183455095565	0.062726	8.60914	6.517969153568003	0.5091875138366172	0.052579145450520254	0.15312523061028704	0.563612	2.1105453472068483	0.10423584975278577	0.0405874	4.364069072393181	2.7488746217991293	0.19555752343000518	1.8559515902885397	0.0212161	1.4288613386465943	21.61095122131208	1.5865987749981552
-46	7.201498044424766	3.6925319164637296	0.000922441	0.0950114	0	4.963655818758763	0.44369419231053053	0.044277175116227585	0.370821	17.872297247435615	0.9464246181093646	0.018448822965094827	0.24260202199099695	0.3984945760460483	0.20109217031953364	1.705593683123017	0.048889380857501295	0.0202937	0.21585122869160947	0.14205593683123016	0.7517895358276142	0.00645709	7.143384252084717	6.697845177477676	0.21769611098811895	0.3330012545199616	0.00276732	0.25828352151132755	0	0.00737953	5.423031510589625	0.0664158	8.80931	6.643421149730647	0.5221016899121836	0.0535016	0.15958231864807026	0.5756032765109587	2.15759	0.10792561434580474	0.0405874	4.460925392959929	2.8125230610287066	0.20201461146778835	1.9214449118146262	0.0212161	1.4712936314663125	22.06202494280865	1.6271861855213638
-45	7.385063832927459	3.79769	0.000922441	0.0959339	0	5.105711755589994	0.4519961626448233	0.0451996	0.3855803999704819	18.261567411999113	0.9814773817430449	0.018448822965094827	0.2481366688805254	0.4077189875285957	0.2075492583573168	1.7424913290532065	0.048889380857501295	0.0212161	0.22507564017415688	0.14666814257250388	0.7674710353479448	0.00645709	7.329717364032175	6.835288908567633	0.22415319902590217	0.34314810715076377	0.00368976	0.267508	0	0.00737953	5.5613976828278355	0.0664158	9.013172459597078	6.786399527710133	0.5377831894325142	0.054424027747029737	0.16327208324108922	0.5940520994760534	2.1972548151427937	0.1116153789388237	0.0405874	4.562393919267951	2.8678695299239907	0.20939414065382628	1.986938233340713	0.0212161	1.5137259242860306	22.538004575308097	1.6834550955649028
-44	7.575086709467936	3.890856763338499	0.000922441	0.0987012	0	5.259759427348535	0.46952254446166336	0.0451996	0.3966496937495388	18.69234742823408	1.0137628219319608	0.018448822965094827	0.2545937569183086	0.4150985167146336	0.20939414065382628	1.7876909453176888	0.0498118	0.0212161	0.23153272821194007	0.15128034831377757	0.7840749760165302	0.00737953	7.527119769758689	6.9764224042506084	0.22968784591543057	0.3477603128920375	0.00368976	0.27488746217991294	0	0.00737953	5.665633532580621	0.0682606	9.217954394509631	6.926610582244853	0.5479300420633164	0.0553465	0.16880673013061767	0.6078887166998745	2.2387646668142573	0.11715002582835216	0.0405874	4.666629769020736	2.921371116522766	0.21585122869160947	2.0561213194598182	0.0212161	1.5570806582540033	23.029665707327872	1.730499594125895
-43	7.773411556342705	3.9978599365360488	0.00184488	0.10423584975278577	0	5.383366541214671	0.477825	0.0451996	0.41417607556637887	19.053021917201683	1.040513615231348	0.018448822965094827	0.26197328610434656	0.4215556047524168	0.21400634639509997	1.826433473544388	0.0516567	0.0212161	0.2343000516567043	0.15589255405505129	0.8052911224263891	0.00737953	7.693159176444543	7.116633458785329	0.23798981624972326	0.35606228322633016	0.00368976	0.28042210906944137	0	0.00737953	5.772636705778171	0.0691831	9.443952475832042	7.05852	0.5654564238801565	0.0553465	0.17526381816840084	0.6198804516271862	2.2885764888200133	0.11899490812486163	0.0405874	4.785624677145598	2.9951664083831453	0.2186185521363737	2.1280717290236884	0.0212161	1.5949007453324477	23.494576046048262	1.7710870046491034
-42	7.9717364032174745	4.089181610213268	0.00184488	0.10608073204929525	0	5.530034683787174	0.48981624972326765	0.0451996	0.4261678104936905	19.487491698029665	1.0672644085307357	0.018448822965094827	0.2684303741421297	0.43170245738321894	0.2186185521363737	1.8633311194745774	0.0516567	0.0212161	0.23983469854623277	0.16142720094457974	0.8283521511327577	0.00737953	7.8841044941332745	7.242085454947975	0.24352446313925172	0.3634418124123681	0.00368976	0.28503431481071506	0	0.00737953	5.891631613903034	0.0701055	9.639509999262048	7.18489	0.5829828056969966	0.0553465	0.18172090620618406	0.6291048631097337	2.343000516567043	0.11991734927311638	0.0405874	4.893550291491403	3.0615821710574864	0.22507564017415688	2.1954099328462844	0.0212161	1.6308759501143828	23.958563943620398	1.8098295328758025
-41	8.159914397461442	4.194339901114309	0.00276732	0.11346026123533319	0	5.677625267507933	0.4962733377610508	0.0470445	0.43631466312449263	19.908124861633826	1.0958600841266328	0.0202937	0.27488746217991294	0.43815954542100216	0.22415319902590217	1.8974614419600029	0.052579145450520254	0.022138587558113793	0.24444690428750646	0.1669618478341082	0.8477234152461074	0.00737953	8.096265958231864	7.379529186037931	0.24905911002878017	0.38189063537746293	0.00368976	0.2942587262932625	0	0.010146852630802155	6.021695815806952	0.071028	9.852593904508893	7.3195705114013725	0.5931296583277986	0.0562689	0.18448822965094827	0.6475536860748284	2.377130839052468	0.12268467271788061	0.0405874	5.003320788133717	3.1307652571765923	0.22968784591543057	2.2793520773374656	0.023061028706368534	1.668696037192827	24.406870341672203	1.8550291491402848
-40	8.351782156298428	4.294885986274076	0.00276732	0.11715002582835216	0	5.835362703859494	0.5045753080953435	0.0479669	0.44922883920005907	20.323223378348462	1.1207659951295108	0.0202937	0.27949966792118663	0.4409268688657664	0.22876540476717586	1.9463508228175042	0.054424027747029737	0.023061028706368534	0.2545937569183086	0.16788428898236293	0.8680171205077115	0.00830197	8.27614	7.532654416648218	0.26197328610434656	0.38927016456350083	0.00368976	0.30256069662755514	0	0.010146852630802155	6.13423	0.0719504	10.05460851597668	7.47085	0.5995867463655818	0.0599587	0.18817799424396725	0.6641576267434138	2.4186406907239317	0.12545199616264482	0.0424323	5.114013725924286	3.2017932255922075	0.24352446313925172	2.343922957715298	0.0249059	1.707438565419526	24.913290532064053	1.9020736477012765
-39	8.559331414655745	4.398199394878607	0.00276732	0.11899490812486163	0	5.990332816766291	0.5156446018744004	0.0479669	0.4667552210168991	20.736477012766585	1.1502841118736624	0.023061028706368534	0.28687919710722454	0.452919	0.23522249280495902	1.9860157921924582	0.054424027747029737	0.023061028706368534	0.26658549184562025	0.17341893587189136	0.8864659434728065	0.00830197	8.450483359161685	7.678400118072467	0.2684303741421297	0.3948048114530293	0.00553465	0.31455243155486684	0	0.010146852630802155	6.246771455981109	0.0728729	10.264002656630506	7.609217031953361	0.609734	0.0599587	0.19279019998524094	0.6752269205224707	2.472142277322707	0.12821931960740904	0.0451996	5.210870046491034	3.2755885174525865	0.24905911002878017	2.4020367500553466	0.0249059	1.7517157405357537	25.424322928197178	1.950040587410523
-38	8.781639731385138	4.498745480038373	0.00276732	0.12360711386613535	0	6.149915135414361	0.5294812190982215	0.048889380857501295	0.4852040439819939	21.183860969670135	1.180724669766069	0.023983469854623275	0.29333628514500776	0.4676776621651539	0.24075713969448748	2.01553	0.0599587	0.0249059	0.27027525643863926	0.1761862593166556	0.9012250018448823	0.00830197	8.66541	7.825068260644971	0.27488746217991294	0.40495166408383143	0.00553465	0.31916463729614053	0	0.011069293779056896	6.345472658844366	0.0728729	10.488155855656409	7.75681	0.6244926573684598	0.061803556933067674	0.19279019998524094	0.6853737731532727	2.526566305069737	0.1300642019039185	0.0461221	5.313261013947311	3.331857427496126	0.25828352151132755	2.472142277322707	0.025828352151132754	1.797837797948491	25.881853737731532	2.002619732861043
-37	8.998413401225001	4.611283300125453	0.00276732	0.12452955501439009	0	6.309497454062431	0.5506973655080806	0.0516567	0.5018079846505793	21.564829163899343	1.2083979042137112	0.0249059	0.30071581433104566	0.4759796324994465	0.2472142277322707	2.0598110840528374	0.061803556933067674	0.0249059	0.2758099033281676	0.18356578850269353	0.920596	0.00830197	8.87573	7.95329	0.2841118736624603	0.4104863109733599	0.00553465	0.3256217253339237	0	0.011069293779056896	6.478304184193048	0.0728729	10.718766142720094	7.885949376429783	0.6300273042579884	0.0636484	0.1964799645782599	0.7001328315253487	2.568998597889455	0.1365212899417017	0.0470445	5.409194893365803	3.395505866725703	0.267508	2.5459375691830863	0.025828352151132754	1.8393476496199541	26.358755811379236	2.0450520256807616
-36	9.200428012692791	4.715519149878237	0.00276732	0.1272968784591543	0	6.476459301896539	0.5654564238801565	0.052579145450520254	0.5165670430226551	21.96332373994539	1.2535975204781935	0.0249059	0.3044055789240646	0.4852040439819939	0.25551619806656334	2.093018965390008	0.0645709	0.025828352151132754	0.2831894325142056	0.185411	0.9427348535163458	0.010146852630802155	9.092502398346985	8.093498634787101	0.2942587262932625	0.4169433990111431	0.00553465	0.3366910191129806	0	0.011991734927311638	6.598221533466164	0.0765626	10.950298870932034	8.026160430964504	0.645709	0.0654933	0.20109217031953364	0.7222714190834625	2.618810419895211	0.1383661722382112	0.048889380857501295	5.5235775957493916	3.463766511696554	0.27488746217991294	2.6160430964504466	0.026750793299387496	1.8780901778466534	26.870710648660616	2.097631171131282
-35	9.443952475832042	4.816987676186259	0.00276732	0.12821931960740904	0	6.65172	0.5811379234004871	0.0535016	0.5396280717290236	22.371042727473984	1.2849605195188547	0.025828352151132754	0.31178510811010257	0.4944284554645414	0.2610508449560918	2.136373699357981	0.0654933	0.026750793299387496	0.288724	0.19002287654047673	0.9621061176296953	0.010146852630802155	9.288982362925244	8.231864807025312	0.2997933731827909	0.424323	0.00553465	0.3413032248542543	0	0.012914176075566377	6.710759353553243	0.0793299	11.17906427569921	8.170061250092244	0.6530883329643569	0.0654933	0.2075492583573168	0.7333407128625193	2.6557080658254004	0.13928861338646595	0.0516567	5.650874474208545	3.534794480112169	0.28042210906944137	2.6981403586451185	0.0276732	1.9242122352593907	27.346690281160065	2.149287875433547
-34	9.674562762895727	4.924913290532064	0.00276732	0.1300642019039185	0	6.799313703785699	0.6014316286620913	0.0535016	0.5626891004353922	22.81289203748801	1.3190908420042802	0.025828352151132754	0.31732	0.5027304257988341	0.26935281529038446	2.17696	0.0673382	0.026750793299387496	0.2988709320345362	0.1937126411334957	0.9787100582982806	0.010146852630802155	9.477160357169211	8.38499	0.3044055789240646	0.43170245738321894	0.00553465	0.3486827540402922	0	0.012914176075566377	6.857427496125747	0.0820973	11.392148180946055	8.318574274961257	0.6641576267434138	0.0664158	0.21400634639509997	0.7462548889380858	2.7073647701276657	0.14113349568297542	0.0516567	5.762489853147369	3.612279536565567	0.28780163825547933	2.785772267729319	0.0276732	1.9694118515238728	27.798686443804886	2.200944579735813
-33	9.878422256660025	5.03099	0.00368976	0.13190908420042802	0	6.963508228175043	0.6171131281824219	0.054424027747029737	0.5792930411039776	23.204929525496272	1.347686517600177	0.025828352151132754	0.3237768430374142	0.5091875138366172	0.2776547856246771	2.2129363146631245	0.0691831	0.026750793299387496	0.3080953435170836	0.20385949376429785	1.0008486458563943	0.010146852630802155	9.679174968637001	8.539960150542395	0.31455243155486684	0.4409268688657664	0.00553465	0.35790716552283963	0	0.014759058372075862	6.998560991808722	0.0839421	11.60707696848941	8.47262	0.6779942439672348	0.0673382	0.21954099328462842	0.7637812707549259	2.7479521806508744	0.14205593683123016	0.054424027747029737	5.872260349789683	3.67316	0.29794849088628145	2.8660246476274813	0.0276732	2.0192236735296287	28.240535753818907	2.261825695520626
-32	10.125636484392295	5.15368	0.00368976	0.1365212899417017	0	7.1470740166777365	0.6300273042579884	0.0553465	0.5931296583277986	23.639399306324258	1.3790495166408383	0.025828352151132754	0.33484613681647113	0.5211792487639288	0.28687919710722454	2.2526012840380782	0.071028	0.026750793299387496	0.31732	0.20570437606080733	1.0137628219319608	0.011069293779056896	9.889491550439082	8.670946793594569	0.3228544018891595	0.4510737214965685	0.00553465	0.3662091358571323	0	0.014759058372075862	7.135082281750424	0.085787	11.846911667035643	8.6073	0.6909084200428013	0.0673382	0.23061028706368533	0.7720832410892186	2.7986864438048853	0.14666814257250388	0.0553465	5.990332816766291	3.7460335030625047	0.3099402258135931	2.9361301748948416	0.028595675595896982	2.0635008486458566	28.686074828425944	2.3144048409711457
-31	10.371928270976312	5.256992103903771	0.00368976	0.14390081912773967	0	7.320492952549627	0.642019	0.057191351191793964	0.6125009224411482	24.03697144122205	1.4113349568297544	0.026750793299387496	0.3394583425577448	0.5304036602464762	0.29518116744151723	2.296878459154306	0.0737953	0.026750793299387496	0.3283890487786879	0.2121614640985905	1.0322116448970555	0.012914176075566377	10.088738838462106	8.804700760091507	0.32746660763043317	0.456608	0.00553465	0.37912331193269866	0	0.016603940668585344	7.2586893956165595	0.0867095	12.072909748358054	8.741052320861929	0.7047450372666224	0.0682606	0.238912	0.7905320640543133	2.8586451184414434	0.15035790716552283	0.0553465	6.09918	3.8244410006641574	0.31732	3.0182274370895135	0.030440557892406465	2.1031658180208104	29.161132019777135	2.366983986421666
-30	10.588701940816176	5.387978746955945	0.00368976	0.14851302486901335	0	7.498524094162792	0.6549332152608663	0.0581138	0.6226477750719505	24.427164046933804	1.4528448085012176	0.0276732	0.3440705482990185	0.5414729540255332	0.30256069662755514	2.3383883108257693	0.0737953	0.026750793299387496	0.3320788133717069	0.21677366983986424	1.0469707032691316	0.012914176075566377	10.314736919784517	8.960593314146557	0.3330012545199616	0.4676776621651539	0.00553465	0.3865028411187366	0	0.016603940668585344	7.390598479816987	0.0894768	12.295218065087447	8.896944874916981	0.7158143310456793	0.0701055	0.24167958084274224	0.8089808870194082	2.9010774112611615	0.15312523061028704	0.0581138	6.192347428234079	3.9010036159693016	0.3200870784443952	3.1086266696184786	0.030440557892406465	2.1446756696922735	29.605748653235924	2.4094162792413845
-29	10.777802376208397	5.486679949819202	0.00368976	0.15312523061028704	0	7.6747103534794485	0.6660025090399232	0.0581138	0.6392517157405357	24.80997712345952	1.4823629252453694	0.0276732	0.3505276363368017	0.5516198066563353	0.30901778466533836	2.3725186333111945	0.0756402	0.026750793299387496	0.34222566600250903	0.2223083167293927	1.0672644085307357	0.012914176075566377	10.488155855656409	9.092502398346985	0.34038078370599956	0.477825	0.00553465	0.39111504686001036	0	0.016603940668585344	7.5160504759796325	0.0922441	12.494465353110472	9.032543723710427	0.7287285071212457	0.0701055	0.24536934543576122	0.8218950630949745	2.9481219098221536	0.1540476717585418	0.0590362	6.301195483728137	3.969264260940152	0.3320788133717069	3.1962585787026785	0.030440557892406465	2.193565050549775	30.06420190391853	2.464762748136669
-28	10.996420928344772	5.590915799571987	0.00368976	0.15497011290679655	0	7.854586377389122	0.6798391262637444	0.0608811	0.663235	25.20478193491255	1.5275625415098517	0.0276732	0.35790716552283963	0.5626891004353922	0.3154748727031215	2.420485573020441	0.0765626	0.026750793299387496	0.3486827540402922	0.23061028706368533	1.0866356726440853	0.014759058372075862	10.709541731237547	9.229023688288688	0.3477603128920375	0.48704892627850344	0.00553465	0.3984945760460483	0	0.016603940668585344	7.655339089366099	0.0950114	12.708471699505571	9.16907	0.7407202420485574	0.0719504	0.24905911002878017	0.8394214449118146	2.9970112906796547	0.16234964209283448	0.061803556933067674	6.422957715297764	4.052283964283078	0.3413032248542543	3.285735370083389	0.030440557892406465	2.250756401741569	30.4765	2.526566305069737
-27	11.198435539812559	5.697918972769537	0.00368976	0.1586598774998155	0	8.039997048188326	0.6862962143015275	0.062726	0.6779942439672348	25.580215482252232	1.5736845989225887	0.0276732	0.3634418124123681	0.5719135119179397	0.3182421961478858	2.457383218950631	0.0774851	0.028595675595896982	0.3523725186333112	0.2361449339532138	1.0986274075713969	0.015681499520330603	10.921703195336137	9.372924507416428	0.3551398420780754	0.4962733377610508	0.00553465	0.4058741052320862	0	0.016603940668585344	7.770644232897942	0.0959339	12.949228839200059	9.314810715076378	0.7545568592723784	0.0737953	0.2545937569183086	0.852336	3.0403660246476276	0.16419452438934395	0.061803556933067674	6.529038447347059	4.129769020736477	0.345915	3.3872	0.030440557892406465	2.2894989299682678	30.929451700981474	2.56808
-26	11.444727326396576	5.806767028263597	0.00368976	0.16234964209283448	0	8.23371	0.7001328315253487	0.062726	0.7112021253044056	25.95841635303668	1.6041251568149955	0.0276732	0.36713157700538707	0.5783705999557228	0.32469928418566896	2.503505276363368	0.0784075	0.028595675595896982	0.3551398420780754	0.238912	1.1207659951295108	0.018448822965094827	11.130174894841709	9.516825326544167	0.3597520478193491	0.5091875138366172	0.00553465	0.41233119326986933	0	0.017526381816840086	7.888716699874548	0.0959339	13.176149361670724	9.460556416500628	0.7813076525717659	0.0747177	0.26381816840085603	0.8624824736181832	3.0874105232086193	0.1669618478341082	0.062726	6.637886502841119	4.202641871448601	0.35790716552283963	3.4923621872924504	0.031362999040661206	2.3328536639362407	31.380525422478044	2.614198214153937
-25	11.707623053649177	5.912847760312892	0.00461221	0.1651169655375987	0	8.417275477824514	0.7084348018596414	0.0654933	0.7324182717142645	26.3615	1.637333038152166	0.0276732	0.3726662238949155	0.5857501291417607	0.32931148992694265	2.55055	0.0811748	0.028595675595896982	0.3597520478193491	0.24444690428750646	1.1410597003911152	0.018448822965094827	11.364474946498413	9.66903	0.3698989004501513	0.5165670430226551	0.00645709	0.4197107224559073	0	0.018448822965094827	8.022470666371486	0.0968563	13.417828942513468	9.616448970555679	0.787765	0.0756402	0.26935281529038446	0.8790864142867685	3.134455021769611	0.1669618478341082	0.062726	6.753191646372961	4.269057634122943	0.3615969301158586	3.5919858313039628	0.031362999040661206	2.377130839052468	31.82329717364032	2.659397830418419
-24	11.942845546454137	6.033687550734263	0.00461221	0.16603940668585346	0	8.59531	0.7268836248247362	0.0673382	0.7683934764961996	26.760940152018303	1.6825326544166481	0.0276732	0.37912331193269866	0.5931296583277986	0.3339236956682164	2.5837576562615308	0.0811748	0.031362999040661206	0.3662091358571323	0.2518264334735444	1.1631982879492289	0.018448822965094827	11.593240351265589	9.80924	0.37912331193269866	0.5257914545052026	0.00737953	0.43354733967972847	0	0.018448822965094827	8.145155339089365	0.0977788	13.644749464984136	9.759427348535162	0.7979115932403512	0.0784075	0.2730425798834034	0.8993801195483727	3.1741199911445652	0.16880673013061767	0.0654933	6.858349937274003	4.33271	0.370821	3.6925319164637296	0.0332079	2.436167072540772	32.27252601284038	2.720278946203232
-23	12.178068039259095	6.161906870341672	0.00461221	0.16788428898236293	0	8.800088554350232	0.7351855951590288	0.0682606	0.7923769463508229	27.168659139546897	1.7166629769020736	0.0276732	0.3865028411187366	0.6060438344033651	0.3385359014094901	2.6289572725260126	0.0811748	0.031362999040661206	0.37358866504317023	0.260128	1.190871522396871	0.018448822965094827	11.822005756032764	9.935613607851819	0.3874252822669914	0.5368607482842594	0.00737953	0.4418493100140211	0	0.0193713	8.255848276879934	0.10146852630802156	13.851376282193195	9.883956903549555	0.8172828573537008	0.0802524	0.27949966792118663	0.9169065013652129	3.2183971662607926	0.17249649472363662	0.0664158	6.9589	4.396354512582097	0.38189063537746293	3.7912331193269875	0.0341303	2.472142277322707	32.70515091137185	2.771013209357243
-22	12.407755885174526	6.270754925835733	0.00461221	0.17157405357538189	0	8.974429931370379	0.7499446535311047	0.0682606	0.8154379750571914	27.538558039997046	1.7471	0.0276732	0.3948048114530293	0.6143458047376578	0.3440705482990185	2.6760017710870048	0.0830197	0.031362999040661206	0.3772784296361892	0.2758099033281676	1.2028632573241826	0.018448822965094827	12.041546749317392	10.082281750424322	0.3929599291565198	0.5470076009150616	0.00737953	0.4519961626448233	0	0.0212161	8.3813	0.1023909674562763	14.081986569256882	10.032469928418566	0.8338867980222862	0.0830197	0.28780163825547933	0.9390450889233267	3.270976311711313	0.17895358276141982	0.0682606	7.065899195631318	4.4673824809977125	0.3874252822669914	3.883477234152461	0.0341303	2.5274887462179914	33.13500848645856	2.8272821194007824
-21	12.634676407645193	6.38329	0.00553465	0.17341893587189136	0	9.159840602169583	0.7591690650136521	0.0691831	0.8301970334292672	27.911224263891967	1.7747767692421221	0.0276732	0.4021843406390673	0.6254150985167146	0.3505276363368017	2.7212013873514866	0.085787	0.031362999040661206	0.3865028411187366	0.27949966792118663	1.2250018448822964	0.018448822965094827	12.298907829680466	10.21419083462475	0.40310678178732195	0.5608442181388827	0.00737953	0.45845325068260645	0	0.0212161	8.518744004132536	0.10331340860453102	14.33289056158217	10.178215629842816	0.8477234152461074	0.0830197	0.29794849088628145	0.9510368238506383	3.324477898310088	0.1826433473544388	0.0691831	7.180281898014906	4.539332890561583	0.39572725260128405	3.97664	0.0341303	2.5736108036307286	33.54	2.8826285882960665
-20	12.872666223894916	6.500442771751162	0.00553465	0.17526381816840084	0	9.34433	0.7683934764961996	0.0691831	0.848646	28.318020810272305	1.8061397682827836	0.0276732	0.4077189875285957	0.6374068334440263	0.35606228322633016	2.7682458859124788	0.0876319	0.0332079	0.3938823703047745	0.28780163825547933	1.2489853147369196	0.018448822965094827	12.523061028706369	10.335030625046123	0.41140875212161465	0.567301	0.00737953	0.4667552210168991	0	0.022138587558113793	8.633126706516125	0.10423584975278577	14.5626	10.297210537967677	0.8578702678769096	0.0830197	0.30256069662755514	0.9648734410744594	3.3715223968710797	0.185411	0.0691831	7.310346099918825	4.611283300125453	0.40679654638034096	4.070732787248174	0.0341303	2.614198214153937	33.94860157921924	2.923215998819275
-19	13.127259980813225	6.6314294148033355	0.00553465	0.18448822965094827	0	9.561102501660395	0.7757730056822375	0.0701055	0.8717068851007306	28.700833886798023	1.8347354438786805	0.028595675595896982	0.41602095786288834	0.6438639214818094	0.3634418124123681	2.8171352667699803	0.0885544	0.0341303	0.4012618994908125	0.2942587262932625	1.2711239022950336	0.0202937	12.757361080363072	10.490923179101173	0.4215556047524168	0.577448	0.00737953	0.4713674267581729	0	0.022138587558113793	8.764113349568298	0.10515829090104051	14.775662312744448	10.460482621208767	0.8661722382112022	0.0830197	0.31178510811010257	0.9777876171500258	3.411187366246034	0.1918677588369862	0.0691831	7.411814626226847	4.677699062799793	0.424323	4.175891078149214	0.0350528	2.672312006493986	34.37107962511992	2.9951664083831453
-18	13.374474208545495	6.744889676038669	0.00553465	0.18817799424396725	0	9.749280495904362	0.7840749760165302	0.071028	0.9030698841413918	29.102095786288835	1.8882370304774556	0.030440557892406465	0.4215556047524168	0.6577005387056306	0.36713157700538707	2.8614124418862077	0.0894768	0.0341303	0.4095638698251052	0.2970260497380267	1.291417607556638	0.022138587558113793	12.978746955944212	10.615452734115562	0.43446978082798315	0.5894398937347797	0.00737953	0.48151427938897495	0	0.022138587558113793	8.870194081617592	0.10700317319754998	14.998893070622094	10.585012176223158	0.880931	0.085787	0.31732	0.9934691166703565	3.452697217917497	0.19555752343000518	0.0701055	7.54649	4.745959707770645	0.44369419231053053	4.273669839864216	0.0350528	2.720278946203232	34.78802302413106	3.0394435834993727
-17	13.624455759722528	6.881410965980371	0.00553465	0.19463508228175042	0	9.936536049000074	0.7932993874990776	0.071028	0.9252084716995056	29.468304922145965	1.936203970186702	0.031362999040661206	0.4307800162349642	0.663235	0.370821	2.9010774112611615	0.0903992	0.0341303	0.4169433990111431	0.3016382554793004	1.3117113128182423	0.022138587558113793	13.237952918603794	10.751974024057265	0.4418493100140211	0.6041989521068556	0.00737953	0.48704892627850344	0	0.023983469854623275	8.99011	0.10792561434580474	15.197217917496864	10.721533466164859	0.8947679138070991	0.0876319	0.3228544018891595	1.0073057338941775	3.488672422699432	0.20201461146778835	0.0719504	7.668253265441664	4.806840823555457	0.4556859272378423	4.372371042727474	0.0350528	2.770090768208988	35.17729318869456	3.1003246992841857
-16	13.872592428603056	7.002250756401741	0.00553465	0.19740240572651466	0	10.166223894915504	0.802524	0.071028	0.9427348535163458	29.81698767618626	1.9638772046343442	0.031362999040661206	0.4372371042727474	0.6789166851154896	0.378201	2.956423880156446	0.0922441	0.0341303	0.424323	0.3099402258135931	1.333849900376356	0.022138587558113793	13.467640764519222	10.888495313998966	0.45384104494133276	0.6171131281824219	0.00737953	0.4990406612058151	0	0.025828352151132754	9.099881927533024	0.10977049664231421	15.421371116522767	10.858977197254816	0.9086045310309203	0.0894768	0.32931148992694265	1.027599439155782	3.5320271566674046	0.2075492583573168	0.0719504	7.761419821415394	4.877868791971072	0.4686001033134086	4.468304922145967	0.0350528	2.813445502176961	35.56564091210981	3.1529038447347055
-15	14.092133421887684	7.124935429119622	0.00553465	0.2029370526160431	0	10.360858977197255	0.8182052985019556	0.0737953	0.9694856468157332	30.194266105822447	1.9989299682680244	0.032285440188915944	0.4418493100140211	0.691831	0.3865028411187366	3.010847907903476	0.0931666	0.0341303	0.42985757508670946	0.31732	1.3467640764519224	0.022138587558113793	13.688104198952106	11.029628809681942	0.460298	0.6291048631097337	0.00737953	0.5119548372813815	0	0.026750793299387496	9.223489041399159	0.1116153789388237	15.65382628588296	10.98996384030699	0.9242860305512508	0.0894768	0.34314810715076377	1.0497380267138958	3.570769684894104	0.21031658180208102	0.0737953	7.8721127592059625	4.9470518780901775	0.4759796324994465	4.590067153715593	0.0350528	2.8614124418862077	35.97151501734189	3.208250313629991
-14	14.32089882665486	7.243007896096229	0.00553465	0.20939414065382628	0	10.549959412589477	0.8301970334292672	0.0747177	0.9925466755221016	30.53925909526972	2.036750055346469	0.0332079	0.4519961626448233	0.7010552726736033	0.3966496937495388	3.052357759574939	0.094089	0.035975204781934916	0.43815954542100216	0.3228544018891595	1.3615231348239982	0.022138587558113793	13.916869603719284	11.167072540771898	0.47044498560991804	0.6392517157405357	0.00737953	0.5248690133569479	0	0.029518116744151723	9.345251272968785	0.11346026123533319	15.886281455243157	11.120028042210906	0.9408899712198361	0.0931666	0.349605	1.0681868496789906	3.6150468600103314	0.21308390524684526	0.0747177	7.975426167810494	5.010700317319755	0.4916611320197771	4.70998	0.0350528	2.9093793815954543	36.37738912257398	3.2617519002287656
-13	14.563500848645855	7.361080363072836	0.00553465	0.21123902295033578	0	10.77595749391189	0.8495682975426168	0.0774851	1.030366762600546	30.892554055051285	2.0874843185004797	0.0332079	0.4621430152756254	0.713047	0.4104863109733599	3.0994022581359313	0.0959339	0.036897645930189654	0.4446166334587854	0.3283890487786879	1.3827392812338573	0.023061028706368534	14.17146336063759	11.295291860379308	0.4787469559442108	0.6484761272230832	0.00737953	0.531326	0	0.030440557892406465	9.481772562910486	0.11622758468009742	16.12150394804811	11.255626891004354	0.9565714707401668	0.094089	0.3551398420780754	1.0829459080510664	3.6417976533097187	0.21769611098811895	0.0774851	8.06214	5.080805844587116	0.5073426315401077	4.8243672053722975	0.0350528	2.9656482916389932	36.754667552210165	3.323555457161833
-12	14.81717216441591	7.4680835362703855	0.00553465	0.21400634639509997	0	10.968747693897129	0.8551029444321453	0.0802524	1.0598848793446978	31.238469485646814	2.14006	0.0332079	0.4686001033134086	0.724116	0.42063316360416203	3.1602833739207434	0.0977788	0.0378201	0.4510737214965685	0.3330012545199616	1.4039554276437165	0.023983469854623275	14.418677588369864	11.430890709172754	0.48612648513024864	0.6650800678916685	0.00737953	0.5387056305807689	0	0.030440557892406465	9.625673382038226	0.11622758468009742	16.34842447051878	11.399527710132093	0.9685632056674784	0.0968563	0.3597520478193491	1.0967825252748875	3.6777728580916538	0.2223083167293927	0.0784075	8.173751014685262	5.149066489557966	0.5184119253191647	4.949819201534942	0.0350528	3.017304995941259	37.12179912921555	3.381669249501882
-11	15.049627333776105	7.591690650136522	0.00553465	0.21769611098811895	0	11.167072540771898	0.8652497970629475	0.0802524	1.0857132314958307	31.60836838609697	2.1981772562910487	0.0350528	0.47413475020293705	0.7305733894177552	0.4307800162349642	3.1999483432956977	0.0996236	0.0378201	0.45845325068260645	0.34314810715076377	1.4224042506088113	0.023983469854623275	14.655744963471331	11.557265146483655	0.49535089661279613	0.6706147147811969	0.00737953	0.5460851597668068	0	0.030440557892406465	9.736366319828795	0.11715002582835216	16.580879639878976	11.545273411556343	0.9805549405947901	0.10054608515976682	0.3662091358571323	1.1133864659434727	3.7155929451700977	0.22692052247066638	0.0784075	8.289056158217106	5.2173271345288175	0.5294812190982215	5.04668	0.0350528	3.060659729909232	37.48431850047967	3.4351708361006565
-10	15.29960888495314	7.707918234816619	0.00553465	0.22138587558113793	0	11.364474946498413	0.8790864142867685	0.0811748	1.116153789388237	31.954283816692495	2.2479890782968046	0.035975204781934916	0.47966939709246553	0.7444100066415763	0.4409268688657664	3.241458194967161	0.10331340860453102	0.0387425	0.46491033872038967	0.35145007748505647	1.448232602759944	0.0249059	14.872518633311193	11.679949819201536	0.5008855435023245	0.6807615674119991	0.00737953	0.5553095712493542	0	0.031362999040661206	9.847981698767619	0.11899490812486163	16.798575750867094	11.678104936905026	0.9980813224116302	0.10146852630802156	0.3754335473396797	1.1318352889085677	3.757102796841562	0.23153272821194007	0.0784075	8.390524684525127	5.280975573758394	0.5442402774702975	5.1573684598922584	0.0350528	3.1049369050254594	37.860674488967604	3.4812928935133938
-9	15.543133348092391	7.829680466386245	0.00553465	0.22599808132241164	0	11.583093498634787	0.8947679138070991	0.0820973	1.1382923769463509	32.286362630064204	2.300568223747325	0.0378201	0.48981624972326765	0.756402	0.452919	3.2931148992694266	0.10884805549405947	0.039664969374953875	0.4732123090546823	0.35329495978156594	1.465758984576784	0.0249059	15.126189949081247	11.820160873736256	0.5082650726883625	0.6936757434875654	0.00737953	0.5691461884731754	0	0.031362999040661206	9.957752195409933	0.11899490812486163	17.02549627333776	11.822005756032764	1.0137628219319608	0.10515829090104051	0.3837355176739724	1.1530514353184267	3.79769	0.2343000516567043	0.0784075	8.489225887388386	5.362150394804812	0.5571544535458638	5.268061397682828	0.0350528	3.142756992103904	38.25363441812412	3.526492509777876
-8	15.804184193048485	7.960667109438418	0.00645709	0.23153272821194007	0.000922441	11.802634491919415	0.9086045310309203	0.0820973	1.1724226994317763	32.687624529555016	2.346690281160062	0.039664969374953875	0.5008855435023245	0.766549	0.4575308095343517	3.344771603571692	0.11253782008707844	0.039664969374953875	0.47690207364770126	0.3588296066710944	1.4823629252453694	0.0249059	15.355877794996678	11.942845546454137	0.5211792487639288	0.7075123607113866	0.00830197	0.5875950114382702	0	0.031362999040661206	10.07397978009003	0.12083979042137112	17.26625341303225	11.954837281381447	1.030366762600546	0.10884805549405947	0.39572725260128405	1.180724669766069	3.847502029370526	0.24444690428750646	0.0802524	8.596229060585934	5.425798834034389	0.5663788650284112	5.390746070400708	0.035975204781934916	3.1851892849236214	38.623533318574275	3.578149214080142
-7	16.09567559589698	8.09165	0.00645709	0.23706737510146852	0.000922441	11.988045162718619	0.920596	0.0848646	1.201940816175928	33.05844587115342	2.3918898974245444	0.039664969374953875	0.5073426315401077	0.7794627702752565	0.46583277986864435	3.395505866725703	0.11253782008707844	0.0405874	0.4824367205372297	0.36436425356062285	1.5008117482104641	0.025828352151132754	15.608626669618477	12.081211718692348	0.5248690133569479	0.716737	0.00922441	0.5977418640690724	0	0.031362999040661206	10.176370747546306	0.12268467271788061	17.491329053206407	12.107962511991735	1.048815585565641	0.10977049664231421	0.40495166408383143	1.198251051582909	3.9037709394140654	0.2481366688805254	0.0820973	8.692162940004428	5.4876023909674565	0.5737583942144491	5.515275625415098	0.035975204781934916	3.2322337834846135	38.96852630802155	3.630728359530662
-6	16.32628588296067	8.2005	0.00645709	0.23983469854623277	0.000922441	12.19651686222419	0.9298206774407793	0.085787	1.2388384621061177	33.41543059552801	2.447236366319829	0.039664969374953875	0.5110323961331267	0.7923769463508229	0.47505719135119184	3.445317688731459	0.11346026123533319	0.041509851671463364	0.4879713674267582	0.3680540181536418	1.5164932477307946	0.0276732	15.870599955722826	12.211275920596266	0.5331709836912405	0.7259611836764814	0.00922441	0.6078887166998745	0	0.031362999040661206	10.304590067153715	0.12360711386613535	17.72747398715962	12.24540624308169	1.0691092908272453	0.11069293779056896	0.4197107224559073	1.2139325511032397	3.9360563796029813	0.2518264334735444	0.0839421	8.784407054829902	5.5503283890487785	0.5903623348830345	5.639805180429488	0.035975204781934916	3.2783558408973503	39.32735591469264	3.6906870341672198
-5	16.570732787248176	8.311194745775218	0.00645709	0.24629178658401593	0.00184488	12.42435982584311	0.9408899712198361	0.0885544	1.262821931960741	33.7438	2.4942808648808206	0.039664969374953875	0.5156446018744004	0.8016013578333703	0.4879713674267582	3.49421	0.11622758468009742	0.041509851671463364	0.5018079846505793	0.37174378274666076	1.5580030994022582	0.0276732	16.10490000737953	12.352409416279242	0.5423953951737879	0.7361080363072836	0.00922441	0.6208028927754409	0	0.032285440188915944	10.410670799203011	0.12360711386613535	17.97284333259538	12.39299682680245	1.0921703195336137	0.11438270238358793	0.42709025164194525	1.2351486975130987	3.9775662312744444	0.2545937569183086	0.0839421	8.885875581137924	5.617666592871375	0.6005091875138366	5.760644970850859	0.035975204781934916	3.318020810272305	39.69172016825326	3.7478783853590136
-4	16.82071433842521	8.432034536196591	0.00645709	0.2481366688805254	0.00184488	12.656814995203305	0.9464246181093646	0.0894768	1.290495166408383	34.073131134233634	2.546860010331341	0.041509851671463364	0.5239465722086931	0.8099033281676629	0.49811822005756035	3.5338720389639144	0.1180724669766069	0.041509851671463364	0.5119548372813815	0.3763559884879345	1.583831451553391	0.029518116744151723	16.325363441812414	12.481551177034905	0.5488524832115711	0.7480997712345953	0.00922441	0.6300273042579884	0	0.0332079	10.530588148476127	0.1272968784591543	18.242196147885764	12.528595675595897	1.1041620544609254	0.11530514353184267	0.4307800162349642	1.251752638181684	4.022765847538927	0.25828352151132755	0.0848646	8.99011	5.682237473249207	0.6143458047376578	5.882407202420485	0.035975204781934916	3.3604531030920226	40.089292303151055	3.804147295402553
-3	17.05224706663715	8.567633384990039	0.00645709	0.2527488746217991	0.00184488	12.844070548299019	0.9547265884436573	0.0903992	1.3218581654490442	34.390450889233264	2.6049738026713896	0.041509851671463364	0.5304036602464762	0.8274297099845029	0.5073426315401077	3.5615452734115567	0.12176223156962586	0.041509851671463364	0.5211792487639288	0.38465795882222714	1.6041251568149955	0.029518116744151723	16.543981993948787	12.616227584680098	0.5534646889528448	0.7600915061619069	0.00922441	0.642019	0	0.0341303	10.64589329200797	0.12821931960740904	18.48479816987676	12.671574053575382	1.1253782008707844	0.1180724669766069	0.44277175116227585	1.2711239022950336	4.055973728876098	0.2610508449560918	0.0848646	9.105416574422552	5.736661500996236	0.6318721865544978	5.993100140211054	0.035975204781934916	3.394583425577448	40.44904435097041	3.8392000590362336
-2	17.300383735517674	8.691240498856173	0.00645709	0.2573610803630728	0.00184488	13.06822374732492	0.9676407645192237	0.0903992	1.3486089587484318	34.7484	2.652940742380636	0.041509851671463364	0.5377831894325142	0.8375765626153051	0.5110323961331267	3.6168917423068407	0.12360711386613535	0.0424323	0.5331709836912405	0.3920374880082651	1.6281086266696185	0.030440557892406465	16.763522987233415	12.750903992325291	0.5589993358423733	0.7748505645339828	0.011069293779056896	0.6577005387056306	0	0.0341303	10.765810641281085	0.1300642019039185	18.731089956460778	12.81362999040661	1.1364474946498413	0.11991734927311638	0.4464615157552948	1.3024869013356948	4.091026492509778	0.2628957272526013	0.085787	9.201350453841044	5.8076894694118515	0.6438639214818094	6.113017489484171	0.035975204781934916	3.4324035126558927	40.80879639878976	3.8880894398937347
-1	17.540218434063906	8.797321230905467	0.00645709	0.26381816840085603	0.00276732	13.276695446830491	0.9740978525570069	0.0922441	1.3781270754925836	35.09335104420338	2.6981403586451185	0.0424323	0.5506973655080806	0.8551029444321453	0.5156446018744004	3.663936240867833	0.12821931960740904	0.0433547	0.5396280717290236	0.399417	1.6447125673382037	0.030440557892406465	17.050402184340637	12.864364253560623	0.5663788650284112	0.7896096229060586	0.011991734927311638	0.6724595970777064	0	0.0341303	10.887572872850711	0.13559884879344697	18.938639214818096	12.938159545421001	1.1530514353184267	0.12083979042137112	0.452919	1.3273928123385728	4.128846579588222	0.2730425798834034	0.0867095	9.314810715076378	5.884252084716994	0.6530883329643569	6.242159250239835	0.035975204781934916	3.4693011585860822	41.15194450594052	3.9259095269721795
0	17.787432661796178	8.924618109364623	0.00645709	0.2684303741421297	0.00368976	13.509150616190688	0.987934	0.0950114	1.419636927164047	35.43557671020589	2.751641945243893	0.044277175116227585	0.5534646889528448	0.8615600324699284	0.5294812190982215	3.716515386318353	0.12914176075566378	0.0433547	0.5470076009150616	0.4086414286768504	1.6677735960445723	0.031362999040661206	17.286547118293853	12.989816249723269	0.5783705999557228	0.8043686812781345	0.011991734927311638	0.6844513320050181	0	0.0341303	11.002878016382555	0.1383661722382112	19.175706589919564	13.079293041103979	1.1659656113939931	0.12268467271788061	0.46491033872038967	1.351376282193196	4.161132019777138	0.2767323444764224	0.0876319	9.429193417459967	5.952512729687846	0.6733820382259612	6.3602317172164415	0.035975204781934916	3.509888569109291	41.50339458342558	3.969264260940152
1	18.024500036897646	9.039	0.00645709	0.2730425798834034	0.00368976	13.718544756844514	1.0008486458563943	0.0959339	1.4528448085012176	35.78241458194967	2.807910855287433	0.044277175116227585	0.5608442181388827	0.8680171205077115	0.5433178363220427	3.7589476791380707	0.13098664305217328	0.0451996	0.5580768946941185	0.41233119326986933	1.6954468304922148	0.031362999040661206	17.515312523061027	13.117113128182423	0.588517	0.8182052985019556	0.012914176075566377	0.6945981846358202	0	0.0350528	11.097889454652792	0.14205593683123016	19.396170024352447	13.207512360711387	1.1890266401003615	0.12452955501439009	0.47690207364770126	1.369825105158291	4.204486753745111	0.28042210906944137	0.0885544	9.528817061471479	6.024463139251716	0.688141	6.461700243524462	0.035975204781934916	3.5467862150394804	41.833628514500774	4.0117
2	18.244041030182274	9.162607925614346	0.00645709	0.27488746217991294	0.00368976	13.921481809460555	1.0073057338941775	0.0968563	1.4823629252453694	36.108	2.8678695299239907	0.044277175116227585	0.5691461884731754	0.8800088554350232	0.552542	3.79769	0.1337539664969375	0.0451996	0.5682237473249206	0.424323	1.7148180946055642	0.031362999040661206	17.756069662755518	13.248099771234594	0.5958969817725629	0.8274297099845029	0.012914176075566377	0.709357	0	0.035975204781934916	11.213194598184636	0.14574570142424914	19.63047007600915	13.35049073869087	1.2083979042137112	0.1272968784591543	0.48612648513024864	1.393808575012914	4.239539517378791	0.28503431481071506	0.0894768	9.639509999262048	6.096413548815586	0.7102796841561508	6.5816175927975795	0.0378201	3.584606302117925	42.18876835657885	4.062430816913881
3	18.482953287580255	9.277913069146189	0.00645709	0.2813445502176961	0.00368976	14.141945243893439	1.020219909969744	0.10054608515976682	1.519260571175559	36.42351117998672	2.9158364696332373	0.0470445	0.5792930411039776	0.8873883846210611	0.5654564238801565	3.841967382480998	0.1365212899417017	0.0461221	0.5802154822522323	0.43170245738321894	1.7351117998671686	0.032285440188915944	18.003283890487786	13.364327355914693	0.6060438344033651	0.8394214449118146	0.012914176075566377	0.7287285071212457	0	0.035975204781934916	11.32480997712346	0.14759058372075862	19.842631540107742	13.485167146336064	1.2222345214375323	0.13190908420042802	0.49258357316803186	1.4288613386465943	4.27828	0.29518116744151723	0.0903992	9.733598996384032	6.154527341155634	0.7278060659729909	6.710759353553243	0.0387425	3.6215039480481144	42.524536934543576	4.109475315474873
4	18.703416722013134	9.405209947605343	0.00645709	0.28595675595896985	0.00368976	14.353184266843774	1.0331340860453102	0.10331340860453102	1.5497011290679656	36.77496125747177	2.963803409342484	0.0479669	0.5857501291417607	0.8929230315105896	0.5728359530661944	3.88717	0.13744373108995647	0.0461221	0.584828	0.43908198656925684	1.76463	0.0332079	18.212678031141614	13.47871005829828	0.6161906870341672	0.8504907386908716	0.012914176075566377	0.7462548889380858	0	0.035975204781934916	11.457641502472143	0.15035790716552283	20.05294812190982	13.617998671684747	1.2397609032543724	0.13190908420042802	0.5045753080953435	1.4574570142424914	4.313334809239171	0.2988709320345362	0.0922441	9.835989963840307	6.209873810050919	0.7388753597520478	6.847280643494945	0.0387425	3.6565567116817945	42.86584015939783	4.149140284849826
5	18.93402700907682	9.523282414581951	0.00645709	0.29333628514500776	0.00368976	14.574570142424914	1.0395911740830936	0.10515829090104051	1.5847538927016458	37.11995424691904	3.0080805844587113	0.048889380857501295	0.5922072171795439	0.9049147664379013	0.584828	3.933289056158217	0.13928861338646595	0.0470445	0.5912847760312893	0.4446166334587854	1.7821562984281603	0.0332079	18.463582023466905	13.611541583646963	0.63464	0.8643273559146927	0.012914176075566377	0.7600915061619069	0	0.035975204781934916	11.577558851745259	0.15312523061028704	20.286325732418273	13.758209726219468	1.2526750793299388	0.13283152534868276	0.5147221607261456	1.4814404840971147	4.365913954689691	0.3053280200723194	0.0922441	9.942993137037858	6.268910043539222	0.7480997712345953	6.991181462622685	0.0387425	3.702678769094532	43.199763855066045	4.201719430300347
6	19.175706589919564	9.657036381078887	0.00737953	0.30256069662755514	0.00368976	14.788576488820013	1.0506604678621503	0.10608073204929525	1.629031067817873	37.438196443066936	3.0634270533539962	0.048889380857501295	0.5968194229208177	0.9122942956239392	0.5986643052173272	3.995092613091285	0.14021105453472069	0.0498118	0.6014316286620913	0.44922883920005907	1.8033724448380195	0.0341303	18.683123016751534	13.748062873588665	0.6429414803335547	0.8744742085454948	0.0138366	0.7720832410892186	0	0.036897645930189654	11.687329348387573	0.1540476717585418	20.503099402258133	13.903032986495461	1.2729687845915432	0.1337539664969375	0.5239465722086931	1.504501512803483	4.40466	0.31362999040661205	0.0931666	10.038004575308095	6.338093129658327	0.766549	7.157220869308538	0.039664969374953875	3.7368090915799574	43.49771234595233	4.246919046564829
7	19.394325142055937	9.794480112168843	0.00737953	0.3062504612205741	0.00368976	14.987823776843037	1.062652202789462	0.10608073204929525	1.6733082429341006	37.74075713969449	3.110471551914988	0.0516567	0.6023540698103461	0.920596	0.6106560401446388	4.039369788207512	0.14297837797948493	0.0498118	0.6134233635894031	0.45476348608958744	1.8273559146926428	0.0341303	18.933104567928567	13.855066046786217	0.6549332152608663	0.8910781492140801	0.014759058372075862	0.7905320640543133	0	0.036897645930189654	11.80355693306767	0.15681499520330602	20.706958896022435	14.014648365434285	1.2821931960740904	0.13559884879344697	0.5322485425429857	1.5321747472511253	4.456313187218655	0.31732	0.094089	10.150542395395174	6.401741568887904	0.777618	7.270681130543871	0.039664969374953875	3.772784296361892	43.815954542100215	4.290273780532802
8	19.60464172385802	9.89503	0.00737953	0.31455243155486684	0.00368976	15.212899417017194	1.0718766142720093	0.10700317319754998	1.7129732123090546	38.03962807172903	3.172275108848056	0.0535016	0.6069662755516199	0.9316655597372887	0.6208028927754409	4.082724522175485	0.14851302486901335	0.0507343	0.6180355693306767	0.46491033872038967	1.8448822965094827	0.0341303	19.158180208102724	13.98051804294886	0.6660025090399232	0.905837	0.014759058372075862	0.7997564755368608	0	0.036897645930189654	11.919784517747768	0.15773743635156076	20.932034536196593	14.15762674341377	1.2969522544461665	0.13744373108995647	0.5368607482842594	1.544166482178437	4.500590362334883	0.3237768430374142	0.0959339	10.259390450889233	6.466312449265736	0.7905320640543133	7.3933658032617515	0.039664969374953875	3.8161390303298646	44.16186997269575	4.339163161390303
9	19.79927680613977	10.031547487270313	0.00737953	0.32469928418566896	0.00368976	15.407534499298944	1.0783337023097928	0.10792561434580474	1.7434137702014612	38.34495609180134	3.236845989225887	0.0553465	0.6115784812928935	0.9427348535163458	0.6300273042579884	4.1242343738469485	0.1522027894620323	0.0516567	0.6254150985167146	0.4732123090546823	1.8614862371780683	0.035975204781934916	19.396170024352447	14.099512951073724	0.6752269205224707	0.9150616190687034	0.015681499520330603	0.8117482104641724	0	0.036897645930189654	12.039701867020884	0.1586598774998155	21.16910191129806	14.293225592207218	1.312633753966497	0.13928861338646595	0.5442402774702975	1.5626153051435319	4.5411777728580915	0.32931148992694265	0.0968563	10.372850712124567	6.540107741126117	0.8099033281676629	7.512360711386614	0.0405874	3.854881558556564	44.46996531621283	4.388974983396059
10	20.05479300420633	10.14777507195041	0.00830197	0.3283890487786879	0.00368976	15.64183455095565	1.083868349199321	0.11069293779056896	1.772931886945613	38.632757730056824	3.2931148992694266	0.057191351191793964	0.6217253339236957	0.9538041472954025	0.6429414803335547	4.1602095786288835	0.15497011290679655	0.0516567	0.6327946277027526	0.4759796324994465	1.8808575012914177	0.036897645930189654	19.63415984060217	14.215740535753818	0.6862962143015275	0.9288982362925244	0.015681499520330603	0.831119	0	0.0387425	12.148549922514944	0.15958231864807026	21.376651169655375	14.421444911814627	1.3292376946350821	0.14205593683123016	0.5553095712493542	1.5865987749981552	4.577152977640027	0.3302339310751974	0.0987012	10.467862150394804	6.593609327724891	0.8301970334292672	7.624898531473693	0.041509851671463364	3.897313851376282	44.74669766068925	4.424950188177994
11	20.303852114235113	10.274149509261308	0.00830197	0.33576857796472587	0.00368976	15.896428307873958	1.0940152018301232	0.11253782008707844	1.811674415172312	38.93808575012914	3.3337023097926357	0.0581138	0.6291048631097337	0.9694856468157332	0.6540107741126117	4.202641871448601	0.15681499520330602	0.052579145450520254	0.6447863626300643	0.4852040439819939	1.9020736477012765	0.036897645930189654	19.884141391779202	14.335657885026935	0.6973655080805844	0.9436572946646004	0.015681499520330603	0.8449560918013431	0	0.0405874	12.27215703638108	0.160505	21.625710279684156	14.541362261087743	1.3522987233414507	0.14574570142424914	0.5617666592871374	1.6078149214080142	4.610360858977197	0.3339236956682164	0.0987012	10.578555088185373	6.660025090399232	0.8394214449118146	7.773411556342705	0.041509851671463364	3.932366615009962	45.05110323961331	4.463692716404694
12	20.534462401298796	10.389454652793152	0.00922441	0.3413032248542543	0.00368976	16.1381	1.1032396133126705	0.11438270238358793	1.8541067079920301	39.254483063980516	3.3908936609844296	0.0581138	0.642019	0.9777876171500258	0.6595454210021401	4.249686370009593	0.15681499520330602	0.052579145450520254	0.6521658918161022	0.4935060143162866	1.9186775883698621	0.0378201	20.119363884584164	14.436203970186703	0.7056674784148772	0.9528817061471477	0.015681499520330603	0.8569478267286548	0	0.041509851671463364	12.367168474651317	0.16327208324108922	21.860932772489114	14.65390008117482	1.3661353405652719	0.14666814257250388	0.567301	1.6327208324108924	4.65372	0.3413032248542543	0.0987012	10.680023614493395	6.722751088480555	0.8587927090251641	7.891484023319312	0.0424323	3.97664	45.35735370083388	4.51166
13	20.777064423289794	10.516751531252307	0.00922441	0.3468378717437827	0.00368976	16.384399675300713	1.1078518190539444	0.11438270238358793	1.8974614419600029	39.55612131945982	3.4536196590657515	0.0581138	0.6447863626300643	0.9925466755221016	0.6743044793742159	4.298575750867094	0.16142720094457974	0.0535016	0.6623127444469042	0.5008855435023245	1.9417386170762305	0.0387425	20.392406464467566	14.554276437163308	0.7185816544904435	0.9704080879639878	0.015681499520330603	0.8680171205077115	0	0.0424323	12.48247361818316	0.16603940668585346	22.086008412663272	14.773817430447938	1.3818168400856026	0.1494354660172681	0.5756032765109587	1.6530145376724963	4.700760091506162	0.3440705482990185	0.10054608515976682	10.786104346542691	6.794701498044425	0.8707844439524758	8.043686812781345	0.0424323	4.015386318352889	45.65899195631319	4.550402184340639
14	20.985536122795363	10.622832263301602	0.010146852630802155	0.3569847243745849	0.00368976	16.60855287432662	1.116153789388237	0.11438270238358793	1.9481957051140137	39.81993948786067	3.5246476274813663	0.0590362	0.6521658918161022	1.0045384104494133	0.688141	4.355767102058889	0.1651169655375987	0.054424027747029737	0.6715371559294517	0.5073426315401077	1.9546527931517967	0.039664969374953875	20.613792340048708	14.665891816102134	0.7278060659729909	0.987934	0.015681499520330603	0.8790864142867685	0	0.0433547	12.58947679138071	0.1697291712788724	22.3055	14.916795808427421	1.39104	0.15128034831377757	0.584828	1.6733082429341006	4.744114825474135	0.35329495978156594	0.1023909674562763	10.902331931222788	6.858349937274003	0.8873883846210611	8.183897867316066	0.0424323	4.050439081986569	45.94218138882739	4.598369124049886
15	21.194007822300936	10.732602759943916	0.010146852630802155	0.3662091358571323	0.00368976	16.810567485794405	1.1281455243155487	0.11530514353184267	1.9804811453029296	40.097594273485356	3.5744594494871227	0.062726	0.6604678621503948	1.0174525865249797	0.7001328315253487	4.40466	0.16603940668585346	0.0553465	0.6761493616707254	0.5211792487639288	1.9887831156372222	0.0405874	20.83702309792635	14.78396428307874	0.7351855951590288	1.0036159693011586	0.016603940668585344	0.9012250018448823	0	0.044277175116227585	12.685410670799202	0.17249649472363662	22.543539222197623	15.041325363441812	1.4104125156814995	0.1522027894620323	0.5940520994760534	1.7148180946055642	4.783779794849089	0.3588296066710944	0.10515829090104051	10.993653604900008	6.91831	0.9039923252896466	8.340712862519371	0.044277175116227585	4.090104051361523	46.24197476201019	4.649103387203897
16	21.415393697882077	10.84606302117925	0.010146852630802155	0.37358866504317023	0.00368976	17.02734115563427	1.1318352889085677	0.11622758468009742	2.0192236735296287	40.37155929451701	3.626116153789388	0.062726	0.6678473913364328	1.0285218803040366	0.709357	4.43971	0.1669618478341082	0.0553465	0.6872186554497823	0.5294812190982215	2.0127665854918453	0.0405874	21.064866061545274	14.898346985462327	0.7444100066415763	1.0174525865249797	0.017526381816840086	0.9178289425134677	0	0.044277175116227585	12.786879197107224	0.17249649472363662	22.76400265663051	15.180613976828278	1.4214818094605564	0.15497011290679655	0.6069662755516199	1.7397240056084424	4.821599881927533	0.3662091358571323	0.10700317319754998	11.102501660394067	6.9874916980296655	0.9316655597372887	8.489225887388386	0.0451996	4.130691461884732	46.501180724669766	4.700760091506162
17	21.62294295623939	10.955833517821564	0.011069293779056896	0.38004575308095345	0.00368976	17.275477824514795	1.1392148180946056	0.1180724669766069	2.057043760608073	40.64921408014169	3.684229946129437	0.0636484	0.6743044793742159	1.0460482621208766	0.7176592133421889	4.471072245590731	0.16880673013061767	0.0553465	0.6945981846358202	0.5377831894325142	2.0376724964947237	0.041509851671463364	21.29178658401594	15.00166039406686	0.7508670946793594	1.030366762600546	0.017526381816840086	0.934433	0	0.0470445	12.904029222935575	0.17526381816840084	23.002914914028487	15.301453767249647	1.4417755147221607	0.15773743635156076	0.6161906870341672	1.7701645635008485	4.862187292450741	0.37358866504317023	0.10700317319754998	11.21411703933289	7.040070843480185	0.9510368238506383	8.627592059626595	0.0451996	4.164821784370157	46.80189653900081	4.7376577374363515
18	21.845251272968785	11.069293779056895	0.011069293779056896	0.3837355176739724	0.00368976	17.489484170909897	1.1465943472806435	0.12083979042137112	2.0957862888347725	40.94162792413844	3.74327	0.0636484	0.6826064497085086	1.0598848793446978	0.7324182717142645	4.523651391041252	0.1761862593166556	0.057191351191793964	0.7001328315253487	0.5433178363220427	2.0533539960150544	0.0433547	21.51962954763486	15.094826950040588	0.766549	1.0460482621208766	0.017526381816840086	0.9547265884436573	0	0.0479669	13.003652866947087	0.17710870046491034	23.21230905468231	15.413991587336728	1.4528448085012176	0.15958231864807026	0.6291048631097337	1.7996826802450003	4.900007379529185	0.37912331193269866	0.10884805549405947	11.325732418271715	7.101874400413253	0.9574939118884216	8.77242	0.0461221	4.194339901114309	47.05095564902959	4.786547118293853
19	22.048188325584828	11.174452069957937	0.011991734927311638	0.39572725260128405	0.00368976	17.73116375175264	1.1512065530219173	0.12360711386613535	2.140985905099255	41.20083388679802	3.804147295402553	0.0636484	0.6936757434875654	1.0709541731237548	0.7508670946793594	4.570695889602243	0.1807984650579293	0.057191351191793964	0.7112021253044056	0.5479300420633164	2.071802818980149	0.0433547	21.777913069146187	15.20090768208988	0.7739281233857279	1.0598848793446978	0.017526381816840086	0.9768651760017711	0	0.0479669	13.096819422920818	0.17710870046491034	23.41985831303963	15.544978230388901	1.465758984576784	0.16142720094457974	0.642019	1.829200796989152	4.944284554645414	0.3837355176739724	0.10884805549405947	11.449339532137849	7.161833075049811	0.9796324994465353	8.901557080658254	0.0461221	4.228470223599734	47.28617814183455	4.833591616854845
20	22.252047819349123	11.282377684303741	0.012914176075566377	0.3984945760460483	0.00368976	17.959929156519813	1.1613534056527195	0.12452955501439009	2.1806508744742086	41.460962290605856	3.8631835288908567	0.0673382	0.7038225961183676	1.081101025754557	0.7656261530514353	4.621430152756254	0.18448822965094827	0.0581138	0.7176592133421889	0.5543871301010995	2.0957862888347725	0.044277175116227585	22.029739502619734	15.30329864954616	0.7813076525717659	1.0718766142720093	0.017526381816840086	1.0008486458563943	0	0.048889380857501295	13.218581654490444	0.17895358276141982	23.636631982879493	15.6714	1.4805180429488598	0.16419452438934395	0.6521658918161022	1.8541067079920301	4.988561729761641	0.3948048114530293	0.10977049664231421	11.551730499594125	7.224559073131134	0.9943915578186111	9.04269	0.0470445	4.251531252306103	47.561065604014466	4.863109733598996
21	22.453139989668657	11.382923769463508	0.012914176075566377	0.4040292229355767	0.00368976	18.18500479669397	1.1742675817282857	0.12637443731089956	2.2267729318869454	41.73584975278577	3.926831968120434	0.0701055	0.7148918898974246	1.0921703195336137	0.7785403291270017	4.670319533613755	0.18817799424396725	0.0581138	0.7324182717142645	0.5599217769906281	2.115157552948122	0.0451996	22.277876171500257	15.43613017489484	0.7951442697955869	1.0847907903475758	0.017526381816840086	1.020219909969744	0	0.0507343	13.310825769315917	0.17987602390967455	23.874621799129216	15.81525348682754	1.4925097778761716	0.16603940668585346	0.6613903032986496	1.8817799424396722	5.016234964209283	0.4040292229355767	0.11253782008707844	11.635672644085307	7.286362630064202	1.012840380783706	9.16169	0.048889380857501295	4.289351339384547	47.823961331267064	4.9101542321599885
22	22.658844365729465	11.497306471847097	0.012914176075566377	0.4086414286768504	0.00368976	18.40270090768209	1.1788797874695593	0.12914176075566378	2.2590583720758617	41.99321083314885	3.9849457604604828	0.0701055	0.7213489779352078	1.1032396133126705	0.798834	4.699837650357907	0.19002287654047673	0.0599587	0.7434875654933215	0.5663788650284112	2.1382185816544905	0.0451996	22.512176223156963	15.535753818906354	0.8099033281676629	1.0958600841266328	0.018448822965094827	1.040513615231348	0	0.0516567	13.400302560696629	0.18448822965094827	24.08401593978304	15.937015718397166	1.5072688362482474	0.16880673013061767	0.6706147147811969	1.910375618035569	5.050365286694709	0.4086414286768504	0.11346026123533319	11.736218729245074	7.332484687476939	1.0294443214522913	9.320345361965906	0.048889380857501295	4.324404103018228	48.07763264703712	4.9572
23	22.857169212604237	11.6052	0.012914176075566377	0.4150985167146336	0.00368976	18.62500922441148	1.1899490812486164	0.1300642019039185	2.2922662534130325	42.262563648439226	4.031990259021474	0.071028	0.7250387425282268	1.1133864659434727	0.8191277396502104	4.750571913511918	0.19094531768873146	0.061803556933067674	0.7499446535311047	0.5746808353627039	2.1668142572503877	0.0451996	22.752010921703196	15.63629990406612	0.8182052985019556	1.108774260202199	0.018448822965094827	1.0561951147516788	0	0.0516567	13.505460851597666	0.185411	24.286030551250832	16.059700391115047	1.5238727769168328	0.1697291712788724	0.6779942439672348	1.9325142055936833	5.088185373773153	0.41786584015939787	0.11438270238358793	11.828462844070549	7.384141391779204	1.0469707032691316	9.466091063390156	0.0498118	4.352999778614124	48.31193269869382	4.999631023540698
24	23.05641650062726	11.710390377093942	0.012914176075566377	0.4289351339384548	0.00368976	18.833480923917055	1.198251051582909	0.1300642019039185	2.350380045753081	42.49225149435466	4.080879639878976	0.071028	0.7370304774555384	1.1281455243155487	0.834809	4.804073500110693	0.19463508228175042	0.0645709	0.7600915061619069	0.5820603645487418	2.189875285956756	0.0479669	22.989078296804664	15.735923548077633	0.831119	1.1235333185742749	0.018448822965094827	1.0709541731237548	0	0.0516567	13.609696701350455	0.18725555309571248	24.49819201534942	16.18054018153642	1.5349420706958896	0.1743413770201461	0.6927533023393108	1.9537303520035423	5.129695225444617	0.42801269279019993	0.11622758468009742	11.92624160578555	7.45332	1.0718766142720093	9.619216294000443	0.0507343	4.382517895358276	48.555457161833075	5.0457530809534346
25	23.247361818315994	11.798944727326397	0.012914176075566377	0.4409268688657664	0.00368976	19.049332152608663	1.2047081396206922	0.1300642019039185	2.4020367500553466	42.73762083979042	4.143605637960298	0.071028	0.7425651243450668	1.1327577300568223	0.8541805032838905	4.845583351782156	0.19740240572651466	0.0654933	0.7683934764961996	0.5931296583277986	2.208324108921851	0.048889380857501295	23.234447642240426	15.843849162423437	0.8431112095048336	1.130912847760313	0.0193713	1.0903254372371043	0	0.0516567	13.720389639141024	0.19002287654047673	24.722345214375324	16.304147295402554	1.55062	0.1761862593166556	0.7084348018596414	1.9832484687476937	5.173049959412589	0.43631466312449263	0.1180724669766069	12.02125304405579	7.508670946793594	1.08756	9.760349789683419	0.0516567	4.4194155412884655	48.768541067079916	5.093720020662682
26	23.4042	11.925319164637296	0.012914176075566377	0.45384104494133276	0.00368976	19.259648734410746	1.2093203453619659	0.13098664305217328	2.454615895505867	42.97192089144713	4.193417459966054	0.0719504	0.7508670946793594	1.1429045826876245	0.8698620028042212	4.893550291491403	0.1983248468747694	0.0664158	0.777618	0.5977418640690724	2.228617814183455	0.048889380857501295	23.44937642978378	15.954542100214006	0.8532580621356357	1.1410597003911152	0.0202937	1.108774260202199	0	0.052579145450520254	13.816323518559514	0.1918677588369862	24.905911002878018	16.435133938454726	1.5644601874400414	0.1761862593166556	0.7176592133421889	2.011844144343591	5.213637369935798	0.44277175116227585	0.11991734927311638	12.130101099549849	7.570474503726662	1.1069293779056897	9.911630137997196	0.0516567	4.445243893439599	48.98715961921629	5.1324625488893805
27	23.608036307283594	12.047081396206922	0.012914176075566377	0.45937569183086113	0.00368976	19.487491698029665	1.2139325511032397	0.1337539664969375	2.4933584237325657	43.18592723784222	4.264445428381669	0.0737953	0.7591690650136521	1.1530514353184267	0.8910781492140801	4.945206995793669	0.20109217031953364	0.0673382	0.7859198583130396	0.6078887166998745	2.2526012840380782	0.0498118	23.685521363736996	16.04863109733599	0.8578702678769096	1.1512065530219173	0.0202937	1.1281455243155487	0	0.054424027747029737	13.920559368312302	0.1937126411334957	25.101468526308025	16.557818611172607	1.5801416869603717	0.17710870046491034	0.7333407128625193	2.039517378791233	5.244077927828204	0.4519961626448233	0.12083979042137112	12.225112537820088	7.637812707549259	1.1179986716847465	10.067522692052247	0.0516567	4.472917127887241	49.188251789535826	5.16936
28	23.779610360858978	12.148549922514944	0.012914176075566377	0.4686001033134086	0.00368976	19.70057560327651	1.2213120802892776	0.13467640764519223	2.5376355988487935	43.42207217179544	4.316102132683935	0.0747177	0.7674710353479448	1.1650431702457382	0.9104494133274297	4.9941	0.2029370526160431	0.0682606	0.7923769463508229	0.6161906870341672	2.2701276658549183	0.0498118	23.92351117998672	16.144564976754484	0.8670946793594569	1.1641207290974835	0.0202937	1.1447494649841339	0	0.0553465	14.01926057117556	0.19555752343000518	25.30256069662756	16.671278872407942	1.598590509925467	0.17987602390967455	0.7490222123828499	2.0671906132388753	5.281898014906649	0.460298	0.12268467271788061	12.328425946424618	7.701461146778836	1.1327577300568223	10.220647922662534	0.052579145450520254	4.5042801269279025	49.42070695889602	5.209947605342779
29	23.970555678547708	12.255553095712493	0.012914176075566377	0.47413475020293705	0.00368976	19.887831156372222	1.2277691683270606	0.13467640764519223	2.5837576562615308	43.6388	4.3696037192827095	0.0756402	0.7794627702752565	1.1724226994317763	0.9307431185890341	5.04668	0.2075492583573168	0.0691831	0.7997564755368608	0.6226477750719505	2.300568223747325	0.0498118	24.14950926130913	16.235886650431702	0.8763190908420043	1.1751900228765404	0.0202937	1.1631982879492289	0	0.0553465	14.125341303224854	0.19740240572651466	25.530403660246474	16.788428898236294	1.6142720094457972	0.18356578850269353	0.7582466238653973	2.1059331414655746	5.338166924950189	0.47044498560991804	0.12360711386613535	12.43173935502915	7.765109586008413	1.1530514353184267	10.349789683418198	0.052579145450520254	4.532875802523799	49.64762748136669	5.236698398642167
30	24.150431702457382	12.370858239244336	0.012914176075566377	0.48059183824072027	0.00368976	20.088923326691756	1.2351486975130987	0.13559884879344697	2.6298797136742675	43.882370304774554	4.443399011143089	0.0765626	0.7886871817578038	1.183491993210833	0.9501143827023837	5.086340491476644	0.21492878754335473	0.0701055	0.8062135635746439	0.6300273042579884	2.3245516936019484	0.0498118	24.36443804885248	16.331820529850198	0.8892332669175708	1.1899490812486164	0.0202937	1.17703	0	0.0562689	14.222197623791603	0.20109217031953364	25.728728507121247	16.914803335547195	1.6225739797800902	0.18817799424396725	0.7720832410892186	2.1280717290236884	5.382444100066416	0.47966939709246553	0.12452955501439009	12.539664969374954	7.814921408014169	1.1724226994317763	10.50014759058372	0.052579145450520254	4.557781713526677	49.87178068039259	5.2671389565345725
31	24.321083314884508	12.476938971293631	0.0138366	0.48612648513024864	0.00368976	20.308464319976384	1.2397609032543724	0.13559884879344697	2.672312006493986	44.11667035643126	4.502435244631393	0.0774851	0.7969891520920966	1.1954837281381447	0.9704080879639878	5.1315401077411265	0.2186185521363737	0.071028	0.8117482104641724	0.6392517157405357	2.343000516567043	0.0498118	24.595048335916168	16.42406464467567	0.9003025606966275	1.2083979042137112	0.0212161	1.1973286104346543	0	0.0562689	14.318131503210097	0.2029370526160431	25.919673824809976	17.033798243672056	1.6428676850416946	0.1891	0.784997	2.1585122869160944	5.4138070991070775	0.4879713674267582	0.1272968784591543	12.644823260275995	7.86566	1.1853368755073428	10.632979115932404	0.052579145450520254	4.585454947974319	50.10239096745628	5.304959043613017
32	24.488967603866875	12.5775	0.0138366	0.49535089661279613	0.00368976	20.488340343886062	1.2416057855508817	0.13559884879344697	2.711054534720685	44.34174599660541	4.559626595823187	0.0784075	0.802524	1.2028632573241826	0.9943915578186111	5.181351929746882	0.2204634344328832	0.071028	0.8218950630949745	0.645709	2.3660615452734115	0.0507343	24.810899564607777	16.520920965242418	0.9113718544756846	1.215777433399749	0.0212161	1.2259242860305513	0	0.057191351191793964	14.417755147221605	0.20385949376429785	26.13275773005682	17.146336063759133	1.662238949155044	0.19094531768873146	0.7932993874990776	2.1871079625119916	5.441480333554719	0.49719577890930555	0.1272968784591543	12.739834698546233	7.922847022359973	1.198251051582909	10.791638993432219	0.052579145450520254	4.61866	50.29702604973802	5.339089366098443
33	24.670688510073056	12.673418935871892	0.0138366	0.5027304257988341	0.00368976	20.71064866061545	1.245295550143901	0.1365212899417017	2.759943915578186	44.56589919563132	4.610360858977197	0.0820973	0.8089808870194082	1.2176223156962585	1.0146852630802154	5.228396428307874	0.22415319902590217	0.0737953	0.8265072688362481	0.6540107741126117	2.392812338572799	0.0507343	25.01937126411335	16.61316508006789	0.9187513836617223	1.2323813740683345	0.0212161	1.2462179912921556	0	0.057191351191793964	14.517378791233119	0.20385949376429785	26.322780606597302	17.26625341303225	1.6760755663788651	0.1918677588369862	0.8071360047228986	2.216626079256143	5.4756106560401445	0.5008855435023245	0.1300642019039185	12.83853590140949	7.980038373551768	1.2120876688067301	10.93185004796694	0.052579145450520254	4.644491181462622	50.49996310235407	5.370452365139104
34	24.839495240203675	12.769352815290386	0.0138366	0.5119548372813815	0.00461221	20.90620618404546	1.2489853147369196	0.13744373108995647	2.8088332964356875	44.797431923843256	4.6887683565788505	0.0839421	0.8154379750571914	1.2314589329200798	1.0386687329348387	5.2791306914618845	0.22599808132241164	0.0737953	0.8375765626153051	0.663235	2.4186406907239317	0.0507343	25.216773669839863	16.700796989152092	0.9261309128477603	1.2499077558851746	0.0212161	1.2655892554055053	0	0.057191351191793964	14.595786288834772	0.2047819349125526	26.517415688879048	17.38524832115711	1.6917570658991954	0.1983248468747694	0.8154379750571914	2.244299313703786	5.5125083019703345	0.5082650726883625	0.13098664305217328	12.930780016234964	8.026160430964504	1.223156962585787	11.07759574939119	0.052579145450520254	4.67124	50.715814331045685	5.400892923031511
35	25.01937126411335	12.87358866504317	0.015681499520330603	0.5230241310604383	0.00461221	21.099918825178953	1.255442402774703	0.1383661722382112	2.85219	44.995756770718025	4.74319	0.0839421	0.8246623865397387	1.244373108995646	1.0552726736034241	5.320640543133348	0.23245516936019484	0.0765626	0.8477234152461074	0.666925	2.432477307947753	0.052579145450520254	25.448306398051805	16.807800162349643	0.934433	1.2582097262194674	0.022138587558113793	1.2868054018153643	0	0.0581138	14.68249575677072	0.20570437606080733	26.697291712788722	17.5098	1.7037488008265074	0.20016972917127887	0.8292745922810124	2.2738174304479375	5.554018153641797	0.5165670430226551	0.13190908420042802	13.01748948417091	8.088886429045827	1.2369935798096081	11.227953656556712	0.054424027747029737	4.697992768061398	50.91413917792045	5.441480333554719
36	25.16972917127887	12.975979632499445	0.015681499520330603	0.5340934248394953	0.00461221	21.3231	1.261899490812486	0.1383661722382112	2.8955427643716334	45.20884067596487	4.798538853221165	0.0848646	0.8320419157257767	1.2535975204781935	1.0847907903475758	5.377831894325142	0.23798981624972326	0.0802524	0.8560253855803999	0.6733820382259612	2.4592281012471404	0.054424027747029737	25.66139030329865	16.903734041768136	0.9436572946646004	1.2720463434432883	0.022138587558113793	1.3144786362630063	0.000922441	0.0581138	14.7664	0.20939414065382628	26.891926795070475	17.626927901999853	1.7194303003468379	0.20201461146778835	0.8394214449118146	2.3070253117851083	5.600140211054535	0.5239465722086931	0.13190908420042802	13.112500922441148	8.139620692199838	1.2572872850712125	11.372776916832708	0.0562689	4.724743561360785	51.09124787838536	5.4876023909674565
37	25.32838904877869	13.070068629621431	0.015681499520330603	0.5396280717290236	0.00461221	21.501180724669766	1.2655892554055053	0.14021105453472069	2.9379750571913514	45.408087963987896	4.8612648513024865	0.085787	0.8421887683565789	1.2674341377020146	1.1143089070917276	5.427643716330898	0.24075713969448748	0.0811748	0.8634049147664379	0.6816840085602538	2.482289129953509	0.057191351191793964	25.853258062135637	16.989521068555828	0.9538041472954025	1.291417607556638	0.022138587558113793	1.337539664969375	0.000922441	0.0590362	14.865139104125157	0.2121614640985905	27.111467788355103	17.73946572208693	1.7378791233119326	0.20385949376429785	0.8504907386908716	2.3411556342705335	5.633348092391706	0.5405505128772785	0.13283152534868276	13.197365508080585	8.189432514205594	1.2674341377020146	11.532359235480778	0.057191351191793964	4.753339236956682	51.27665854918456	5.518042948859863
38	25.474134750202936	13.165080067891669	0.015681499520330603	0.5423953951737879	0.00461221	21.69489336580326	1.270201461146779	0.14021105453472069	2.9804073500110695	45.60733525201092	4.924913290532064	0.0867095	0.8541805032838905	1.2831156372223451	1.137369935798096	5.470076009150617	0.24260202199099695	0.0820973	0.8717068851007306	0.6890635377462918	2.5053501586598776	0.0590362	26.060807320492952	17.057781713526676	0.9630285587779499	1.305254224780459	0.022138587558113793	1.3596782525274889	0.000922441	0.0590362	14.952771013209357	0.21585122869160947	27.292266253413032	17.852003542174007	1.7461810936462252	0.20385949376429785	0.8597151501734189	2.3743635156077043	5.676702826359678	0.5516198066563353	0.13467640764519223	13.287764740609548	8.240166777359605	1.2858829606671094	11.676260054608516	0.057191351191793964	4.78009	51.42886133864659	5.553095712493543
39	25.62725998081322	13.271160799940965	0.016603940668585344	0.5460851597668068	0.00461221	21.89506309497454	1.2748136668880525	0.14113349568297542	3.0200723193860233	45.81211718692347	4.978414877130839	0.0885544	0.8661722382112022	1.2997195778909307	1.1668880525422478	5.515275625415098	0.24444690428750646	0.0820973	0.8836986200280422	0.69921	2.525643863921482	0.0590362	26.26097704966423	17.13249944653531	0.9694856468157332	1.3255479300420634	0.022138587558113793	1.3781270754925836	0.000922441	0.0599587	15.023798981624973	0.21954099328462842	27.47214227732271	17.959006715371558	1.7664747989078295	0.2047819349125526	0.8744742085454948	2.402959191203601	5.716367795734632	0.5654564238801565	0.13467640764519223	13.374474208545495	8.284443952475833	1.3006420190391852	11.825695520625784	0.057191351191793964	4.807763264703712	51.611504686001034	5.589993358423732
40	25.770238358792707	13.364327355914693	0.016603940668585344	0.5589993358423733	0.00461221	22.101689912183602	1.2785034314810715	0.14390081912773967	3.060659729909232	45.97723415246107	5.038373551767397	0.0894768	0.8717068851007306	1.3107888716699874	1.19456	5.56417	0.2472142277322707	0.0839421	0.8910781492140801	0.7056674784148772	2.542247804590067	0.0590362	26.434395985536124	17.221053796767766	0.9740978525570069	1.3412294295623939	0.022138587558113793	1.4030329864954616	0.000922441	0.0599587	15.116043096450445	0.2204634344328832	27.647406095491107	18.088148476127223	1.7784665338351415	0.20570437606080733	0.8836986200280422	2.4343221902442624	5.744041030182275	0.5682237473249206	0.13467640764519223	13.454726588443657	8.332410892185079	1.3144786362630063	11.978820751236071	0.057191351191793964	4.830824293410081	51.77662165153863	5.637960298132979
41	25.92428603055125	13.455649029591912	0.016603940668585344	0.563612	0.00461221	22.30739428824441	1.2849605195188547	0.14666814257250388	3.109549110766733	46.150653088332966	5.096487344107446	0.0913217	0.8827761788797874	1.3255479300420634	1.2139325511032397	5.5992177699062795	0.2527488746217991	0.0867095	0.8956903549553539	0.7102796841561508	2.5616190687034166	0.0608811	26.674230684082357	17.302228617814183	0.9842447051878089	1.358755811379234	0.022138587558113793	1.4279388974983396	0.000922441	0.0599587	15.202752564386394	0.2232307578776474	27.843886060069366	18.195151649324774	1.7895358276141982	0.2075492583573168	0.8975352372518632	2.4675300715814332	5.775404029222936	0.577448	0.13559884879344697	13.542358497527857	8.376688067301306	1.3273928123385728	12.147627481366689	0.057191351191793964	4.845583351782156	51.94266105822448	5.670245738321895
42	26.055272673603426	13.561729761641208	0.016603940668585344	0.5700686296214301	0.00461221	22.559220721717953	1.290495166408383	0.14666814257250388	3.1464467566969225	46.328684229946134	5.154601136447495	0.0913217	0.8929230315105896	1.3403069884141392	1.2379160209578628	5.641650062725998	0.2545937569183086	0.0885544	0.9076820898826655	0.7176592133421889	2.5837576562615308	0.062726	26.882702383587926	17.38155855656409	0.9888569109290828	1.372592428603055	0.023061028706368534	1.4509999262047082	0.000922441	0.0599587	15.291306914618847	0.22599808132241164	28.020072319386024	18.31137923400487	1.8033724448380195	0.21031658180208102	0.9086045310309203	2.49613	5.808611910560106	0.5894398937347797	0.1365212899417017	13.636447494649842	8.421887683565789	1.3421518707106486	12.305364917718249	0.0599587	4.87141	52.11700243524463	5.709910707696849
43	26.201018375027672	13.653051435318428	0.016603940668585344	0.5802154822522323	0.00461221	22.75477824514796	1.297874695594421	0.14759058372075862	3.1999483432956977	46.523319312227876	5.2053353996015055	0.0931666	0.8984576784001181	1.347686517600177	1.2646668142572504	5.682237473249207	0.25920596265958235	0.0903992	0.9122942956239392	0.7259611836764814	2.5966718323370968	0.062726	27.105010700317322	17.454431407276218	1.001771087004649	1.3845841635303668	0.023983469854623275	1.4712936314663125	0.000922441	0.0608811	15.381706147147812	0.22784296361892115	28.205482990185228	18.420227289498932	1.812596856320567	0.21400634639509997	0.9224411482547413	2.528411187366246	5.84643	0.6023540698103461	0.1365212899417017	13.715777433399747	8.47262	1.3652128994170172	12.46679211866283	0.0599587	4.889860526898384	52.26920522470666	5.7468083536270385
44	26.335694782672864	13.749907755885173	0.016603940668585344	0.5912847760312893	0.00461221	22.96140506235702	1.3034093424839495	0.1494354660172681	3.2506826064497085	46.69304848350676	5.273596044572356	0.0959339	0.9086045310309203	1.3569109290827246	1.2932624898531473	5.730204412958454	0.26658549184562025	0.0922441	0.9252084716995056	0.7351855951590288	2.609586008412663	0.0645709	27.33100878163973	17.53745111061914	1.0119179396354512	1.3965758984576784	0.023983469854623275	1.505423953951738	0.000922441	0.0608811	15.446277027525642	0.22968784591543057	28.39089366098443	18.5411	1.8218212678031143	0.21769611098811895	0.9372002066268172	2.56808	5.872260349789683	0.6106560401446388	0.1383661722382112	13.808021548225224	8.52151	1.3827392812338573	12.625451996162646	0.0608811	4.918456202494281	52.43985683713379	5.785550881853737
45	26.488820013283153	13.842151870710648	0.016603940668585344	0.5995867463655818	0.00461221	23.14958305660099	1.3080215482252233	0.15035790716552283	3.294037340417681	46.886761124640245	5.342779130691462	0.0987012	0.9187513836617223	1.3633680171205076	1.3181684008560255	5.769869382333407	0.26935281529038446	0.094089	0.9325880008855435	0.741643	2.631724595970777	0.0645709	27.522876540476716	17.600177108700464	1.0183750276732344	1.412257397978009	0.0249059	1.5312523061028707	0.000922441	0.062726	15.540366024647629	0.23061028706368533	28.573537008338867	18.63423363589403	1.8338130027304258	0.2204634344328832	0.9501143827023837	2.5994391557818615	5.9183824072024205	0.6134233635894031	0.1383661722382112	13.897498339605932	8.566710943841784	1.3947310161611688	12.773965021031659	0.062726	4.940594790052395	52.598516714633604	5.814146557449635
46	26.61611689174231	13.94731016161169	0.016603940668585344	0.6125009224411482	0.00461221	23.346985462327506	1.3135561951147516	0.15035790716552283	3.3327798686443804	47.0528	5.396280717290237	0.10146852630802156	0.9307431185890341	1.3790495166408383	1.3384621061176298	5.810456792856615	0.27488746217991294	0.0968563	0.9390450889233267	0.745332	2.662165153863184	0.0645709	27.724891151944508	17.6952	1.0257545568592723	1.4242491329053206	0.0249059	1.5635377462917865	0.000922441	0.0636484	15.61877352224928	0.23153272821194007	28.74511106191425	18.753228544018892	1.843037414212973	0.22415319902590217	0.9584163530366763	2.639104125156815	5.945133200501808	0.6208028927754409	0.1383661722382112	13.981440484097115	8.61468	1.412257397978009	12.932624898531472	0.0636484	4.963655818758763	52.7719	5.849199321083315
47	26.741568887904954	14.037709394140654	0.016603940668585344	0.6198804516271862	0.00461221	23.542542985757507	1.3200132831525349	0.15312523061028704	3.3715223968710797	47.20408087963988	5.445170098147738	0.1023909674562763	0.9381226477750718	1.3855066046786215	1.3661353405652719	5.852889085676334	0.2813445502176961	0.0987012	0.9464246181093646	0.7545568592723784	2.677846653383514	0.0645709	27.907534499298947	17.75883698620028	1.0322116448970555	1.437163308980887	0.0249059	1.5902885395911739	0.000922441	0.0654933	15.702715666740463	0.23245516936019484	28.92775440926869	18.861154158364695	1.8541067079920301	0.22599808132241164	0.9750202937052616	2.674156888790495	5.980185964135488	0.6300273042579884	0.1383661722382112	14.072762157774335	8.668179470149804	1.4279388974983396	13.119880451627186	0.0636484	4.988561729761641	52.91675891078149	5.887941849310014
48	26.85779647258505	14.137333038152168	0.016603940668585344	0.6327946277027526	0.00461221	23.73902295033577	1.3218581654490442	0.15589255405505129	3.4157995719873075	47.38026713895653	5.507896096229061	0.10331340860453102	0.951959	1.3965758984576784	1.3873514869751309	5.892554055051288	0.28503431481071506	0.10146852630802156	0.9574939118884216	0.7600915061619069	2.6990627997933734	0.0645709	28.077263670577818	17.835399601505426	1.0349789683418198	1.4519223673529629	0.025828352151132754	1.6207290974835804	0.000922441	0.0664158	15.778355840897351	0.23245516936019484	29.08364696332374	18.9691	1.8707106486606155	0.22968784591543057	0.9851671463360637	2.718434063906723	6.0041694339901115	0.6447863626300643	0.14021105453472069	14.153936978820752	8.730905468231127	1.4362408678326322	13.2785	0.0636484	5.007010552726736	53.05604752416796	5.921149730647185
49	26.981403586451187	14.22404250608811	0.016603940668585344	0.642019	0.00461221	23.91244188620766	1.3273928123385728	0.15773743635156076	3.44163	47.53892701645635	5.569699653162128	0.10423584975278577	0.9602612353331856	1.4113349568297544	1.419636927164047	5.93775	0.28503431481071506	0.10515829090104051	0.9704080879639878	0.770238	2.7239687107962514	0.0645709	28.258062135635747	17.90458268762453	1.0423584975278577	1.462069219983765	0.025828352151132754	1.6391779204486752	0.000922441	0.0664158	15.849383809312966	0.23798981624972326	29.25798834034389	19.065013652128997	1.8762452955501436	0.23337761050844955	0.9907017932255923	2.7507195040956387	6.039222197623792	0.6549332152608663	0.14021105453472069	14.235111799867168	8.77611	1.4509999262047082	13.427053353996016	0.0636484	5.03099	53.19256881410966	5.958047376577374
50	27.114235111799868	14.30152756254151	0.016603940668585344	0.6530883329643569	0.00461221	24.083093498634785	1.3320050180798464	0.160505	3.495129510737215	47.722492804959046	5.6342705335399605	0.10423584975278577	0.966718	1.42609	1.4491550439081986	5.982953287580252	0.29056896170024354	0.10515829090104051	0.9759427348535163	0.7766954468304922	2.7479521806508744	0.0645709	28.458231864807026	17.971920891447127	1.0561951147516788	1.476828278355841	0.025828352151132754	1.6603940668585344	0.000922441	0.0664158	15.91210980739429	0.238912	29.429562393919266	19.165559737288763	1.8900819127739652	0.23522249280495902	1.0036159693011586	2.7802376208397903	6.073352520109217	0.6623127444469042	0.14113349568297542	14.323666150099623	8.815770053870562	1.462069219983765	13.588480554940594	0.0636484	5.051287727842964	53.315253486827544	5.998634787100583
51	27.24337687255553	14.39930632425651	0.016603940668585344	0.6586229798538853	0.00553465	24.249132905320643	1.3347723415246107	0.16234964209283448	3.537561803556933	47.86823850638329	5.701608737362556	0.10515829090104051	0.9814773817430449	1.440853073573906	1.4749833960593313	6.035532433030773	0.2970260497380267	0.10515829090104051	0.9842447051878089	0.7868422994612944	2.770090768208988	0.0645709	28.633495682975425	18.035569330676704	1.0644970850859714	1.486975130986643	0.025828352151132754	1.6862224190096673	0.000922441	0.0673382	15.988672422699432	0.24536934543576122	29.60021400634639	19.25319164637296	1.8956165596634937	0.23798981624972326	1.0156077042284704	2.820825031362999	6.110250166039407	0.6752269205224707	0.14205593683123016	14.411298059183824	8.854512582097263	1.4749833960593313	13.731458932920079	0.0636484	5.0697365508080585	53.45361965906575	6.026308021548226
52	27.377130839052466	14.489705556785475	0.016603940668585344	0.663235	0.00553465	24.41424987085824	1.3403069884141392	0.16327208324108922	3.578149214080142	48.02782082503136	5.762489853147369	0.10792561434580474	0.9897793520773375	1.4509999262047082	1.5008117482104641	6.078887166998745	0.30256069662755514	0.10884805549405947	0.9916242343738468	0.7951442697955869	2.794074238063611	0.0654933	28.79861264851302	18.091838240720243	1.0801785846063021	1.5026566305069737	0.025828352151132754	1.7148180946055642	0.000922441	0.0682606	16.073537008338867	0.24629178658401593	29.759796324994465	19.348203084643202	1.9020736477012765	0.24167958084274224	1.0248321157110176	2.853110471551915	6.138845841635304	0.688141	0.14205593683123016	14.49800752711977	8.908014168696036	1.4934322190244262	13.872592428603056	0.0645709	5.086340491476644	53.58276141982141	6.059515902885396
53	27.49428086488082	14.579182348166187	0.016603940668585344	0.6715371559294517	0.00553465	24.587668806730132	1.3430743118589035	0.16419452438934395	3.6113570954173126	48.212309054682315	5.8196812043391635	0.10884805549405947	1.0008486458563943	1.4685263080215483	1.5321747472511253	6.117629695225444	0.3071729023688289	0.11253782008707844	0.9999262047081396	0.7979115932403512	2.8152903844734705	0.0673382	28.986790642756993	18.161021326839347	1.0921703195336137	1.5164932477307946	0.025828352151132754	1.7452586524979705	0.000922441	0.0701055	16.142720094457975	0.2499815511770349	29.92491329053206	19.46350822817504	1.9149878237768432	0.24629178658401593	1.0386687329348387	2.896465205519888	6.157294664600398	0.7038225961183676	0.14574570142424914	14.589329200796989	8.941222050033208	1.5091137185447567	13.998044424765698	0.0645709	5.105711755589994	53.714670504021846	6.094568666519076
54	27.607741126116153	14.651132757730057	0.016603940668585344	0.6779942439672348	0.00553465	24.756475536860748	1.3467640764519224	0.1651169655375987	3.6454874179027383	48.38296066710944	5.88517	0.10884805549405947	1.0119179396354512	1.4814404840971147	1.5672275108848055	6.168363958379455	0.31362999040661205	0.11253782008707844	1.0063832927459226	0.802524	2.829127001697292	0.0673382	29.174046195852704	18.244041030182274	1.0995498487196518	1.534019629547635	0.025828352151132754	1.772009445797358	0.000922441	0.0701055	16.226662238949157	0.25090399232528965	30.09925466755221	19.58803778318943	1.9196000295181168	0.24629178658401593	1.0552726736034241	2.9352077337465867	6.183123016751532	0.7148918898974246	0.14759058372075862	14.666814257250389	8.977197254815144	1.526640100361597	14.151169655375986	0.0645709	5.126927901999853	53.846579588222276	6.128698989004501
55	27.73688288687182	14.72400560844218	0.016603940668585344	0.6872186554497823	0.00553465	24.934506678473912	1.3504538410449414	0.1651169655375987	3.682385063832928	48.557302044129585	5.933141465574496	0.10884805549405947	1.0156077042284704	1.490664895579662	1.5967456276289573	6.220020662681721	0.31732	0.11622758468009742	1.012840380783706	0.8117482104641724	2.8429636189211127	0.0682606	29.38713010109955	18.32337096893218	1.1060069367574348	1.5497011290679656	0.025828352151132754	1.7932255922072173	0.00184488	0.0701055	16.308759501143825	0.25367131577005386	30.278208250313632	19.684894103756182	1.9279019998524094	0.2472142277322707	1.0681868496789906	2.9730278208250316	6.219098221533466	0.7259611836764814	0.15035790716552283	14.740609549110767	9.013172459597078	1.5432440410301822	14.30337244483802	0.0645709	5.146299166113201	53.97295402553317	6.153604900007379
56	27.84296361892111	14.8052	0.016603940668585344	0.695521	0.00553465	25.118072466976603	1.3541436056379603	0.1669618478341082	3.7155929451700977	48.711349715888126	5.987565493321526	0.10977049664231421	1.023909674562763	1.5035790716552284	1.6253413032248543	6.266142720094459	0.32101	0.11715002582835216	1.0183750276732344	0.8218950630949745	2.862334883034462	0.0682606	29.54855730204413	18.39255405505129	1.1198435539812561	1.56999	0.025828352151132754	1.8310456792856615	0.00184488	0.071028	16.389934322190243	0.2610508449560918	30.448859862740758	19.801121688436275	1.9371264113349569	0.2518264334735444	1.0820234669028115	3.0200723193860233	6.244004132536344	0.7379529186037931	0.1522027894620323	14.821784370157184	9.053759870120286	1.5570806582540033	14.458342557744816	0.0645709	5.161058224485278	54.0966	6.184967899048041
57	27.941664821784368	14.883587927090252	0.016603940668585344	0.709357	0.00553465	25.288724079403735	1.3569109290827246	0.16788428898236293	3.74327	48.85525053501586	6.039222197623792	0.11069293779056896	1.0340565271935651	1.5137259242860306	1.6594716257102797	6.309497454062431	0.32469928418566896	0.1180724669766069	1.0312892037488008	0.8246623865397387	2.8844734705925763	0.0691831	29.717364032174746	18.452512729687847	1.134602612353332	1.583831451553391	0.025828352151132754	1.8614862371780683	0.00184488	0.0719504	16.460039849457605	0.2628957272526013	30.591838240720243	19.90720242048557	1.950963028558778	0.2527488746217991	1.1078518190539444	3.053280200723194	6.27998	0.7480997712345953	0.1522027894620323	14.899269426610582	9.09527	1.572762157774334	14.619769758689397	0.0645709	5.175817282857354	54.2109	6.219098221533466
58	28.047745553833664	14.954615895505865	0.016603940668585344	0.7185816544904435	0.00553465	25.47228986790643	1.3615231348239982	0.16880673013061767	3.7820087078444393	48.98715961921629	6.10103	0.11069293779056896	1.0432809386761124	1.5220278946203232	1.693601948195705	6.359309276068187	0.32746660763043317	0.12083979042137112	1.0359014094900745	0.8301970334292672	2.9084569404471994	0.0691831	29.888938085750127	18.510626522027895	1.1382923769463509	1.6032027156667406	0.026750793299387496	1.8891594716257103	0.00184488	0.0719504	16.518153641797653	0.2647406095491108	30.75880008855435	19.99206700612501	1.9592649988930706	0.25828352151132755	1.1281455243155487	3.0938676112464027	6.318721865544978	0.7628588296066711	0.1522027894620323	14.984134012250019	9.139546896907977	1.5884436572946647	14.789498929968268	0.0645709	5.191498782377684	54.317024573832185	6.256918308611911
59	28.137222345214376	15.044092686886575	0.016603940668585344	0.7324182717142645	0.00553465	25.642	1.3624455759722531	0.17249649472363662	3.81706	49.11445649767545	6.160984429193418	0.11346026123533319	1.0598848793446978	1.5395542764371632	1.7286547118293853	6.416500627259982	0.3302339310751974	0.12268467271788061	1.0386687329348387	0.8403438860600694	2.9259833222640395	0.0691831	30.05958969817726	18.564128108626672	1.1456719061323888	1.6161168917423068	0.026750793299387496	1.9232897941111358	0.00276732	0.0728729	16.60394066858534	0.2656630506973655	30.93037414212973	20.090768208988266	1.9675669692273634	0.2647406095491108	1.1392148180946056	3.1279979337318276	6.343627776547857	0.7840749760165302	0.1522027894620323	15.065308833296436	9.16907	1.598590509925467	14.94723636631983	0.0645709	5.210870046491034	54.42218286473322	6.29197
60	28.244225518411923	15.117	0.016603940668585344	0.7388753597520478	0.00553465	25.786842299461295	1.3642904582687625	0.17803114161316508	3.8539591174083094	49.2501	6.214486015792192	0.11438270238358793	1.0709541731237548	1.5478562467714558	1.7664747989078295	6.457088037783189	0.3311563722234521	0.12268467271788061	1.0432809386761124	0.8468009740978525	2.946277027525644	0.071028	30.249612574717734	18.622241900966717	1.1512065530219173	1.6336432735591468	0.026750793299387496	1.9491181462622682	0.00276732	0.0747177	16.680503283890488	0.26658549184562025	31.096413548815587	20.185779647258506	1.9740240572651464	0.2684303741421297	1.1539738764666816	3.164895579662018	6.369456128698989	0.7969891520920966	0.15589255405505129	15.144638772046342	9.196738248099772	1.615194450594052	15.101284038078372	0.0664158	5.227473987159619	54.520884067596484	6.3242565124345065
61	28.34108183897867	15.193528152903845	0.016603940668585344	0.7499446535311047	0.00553465	25.951036823850636	1.3689026640100361	0.17987602390967455	3.890856763338499	49.35429119622168	6.275367131577006	0.11530514353184267	1.0774112611615378	1.5644601874400414	1.7923031510589624	6.497675448306397	0.3394583425577448	0.12360711386613535	1.0534277913069146	0.8504907386908716	2.9610360858977196	0.0719504	30.399	18.67113128182422	1.1604309645044646	1.6520920965242418	0.026750793299387496	1.975868939561656	0.00276732	0.0756402	16.740461958527046	0.2684303741421297	31.259685632056676	20.27986864438049	1.9814035864511845	0.26935281529038446	1.176112464024795	3.199025902147443	6.415578186111725	0.8034462401298798	0.15589255405505129	15.222123828499742	9.231791011733453	1.629953508966128	15.256254150985168	0.0664158	5.2413106043834405	54.61774038816324	6.354697070326913
62	28.426868865766362	15.270090768208988	0.016603940668585344	0.7600915061619069	0.00553465	26.1088	1.3753597520478194	0.18172090620618406	3.9259095269721795	49.4945	6.329791159324036	0.11622758468009742	1.091247878385359	1.5829090104051362	1.818131503210095	6.5327282119400785	0.3468378717437827	0.12914176075566378	1.0608073204929525	0.8560253855803999	2.9831746734558333	0.0719504	30.57800162349642	18.726477750719503	1.1668880525422478	1.6668511548963179	0.026750793299387496	2.0109217031953364	0.00276732	0.0756402	16.816102132683934	0.27027525643863926	31.421112833001253	20.373035200354217	1.9952402036750057	0.2730425798834034	1.1973286104346543	3.241458194967161	6.440484097114604	0.8191277396502104	0.15681499520330602	15.305143531842669	9.281602833739207	1.6456350084864586	15.419526234226256	0.0664158	5.262526750793299	54.72289867906428	6.386982510515829
63	28.529259833222643	15.353110471551915	0.016603940668585344	0.7730056822374732	0.00553465	26.274813666888054	1.3781270754925836	0.18172090620618406	3.9747989078296806	49.63194598184636	6.390672275108848	0.11715002582835216	1.1032396133126705	1.598590509925467	1.8504169433990112	6.5806951516493255	0.3477603128920375	0.13190908420042802	1.0709541731237548	0.8661722382112022	3.010847907903476	0.0728729	30.740351265589254	18.77259980813224	1.1779573463213047	1.6852999778614124	0.026750793299387496	2.0422847022359973	0.00276732	0.0756402	16.888052542247806	0.27212013873514873	31.56962585787027	20.45328758025238	2.0090768208988266	0.2730425798834034	1.2120876688067301	3.28205	6.474614419600029	0.834809	0.15773743635156076	15.390930558630359	9.310198509335105	1.6603940668585344	15.56803925909527	0.0664158	5.276363368017121	54.808685705851964	6.422957715297764
64	28.619659065751605	15.44166482178437	0.016603940668585344	0.7794627702752565	0.00553465	26.41133495682975	1.3808943989373479	0.18356578850269353	4.008006789166851	49.772157036381074	6.443251420559368	0.11715002582835216	1.1226108774260202	1.6105822448527782	1.886392148180946	6.634196738248099	0.35606228322633016	0.13467640764519223	1.0792561434580472	0.8726293262489853	3.0265294074238067	0.0747177	30.892554055051285	18.826101394731015	1.1871817578038522	1.7120507711607997	0.028595675595896982	2.0671906132388753	0.00276732	0.0765626	16.96092539295993	0.2758099033281676	31.711681794701498	20.55844587115342	2.0201461146778836	0.2776547856246771	1.2268467271788062	3.3198656925688144	6.513356947826729	0.8551029444321453	0.16142720094457974	15.477640026566306	9.34617	1.672385801785846	15.729466460039848	0.0664158	5.2911224263891965	54.88801564460187	6.445096302855878
65	28.699911445649768	15.518227437089513	0.017526381816840086	0.7905320640543133	0.00553465	26.59674562762896	1.3845841635303668	0.18633311194745775	4.045826876245295	49.89945391484023	6.4949081248616345	0.11715002582835216	1.1355250535015866	1.6271861855213638	1.9251346764076451	6.682163677957346	0.3625193712641134	0.13744373108995647	1.08756	0.880931	3.041288465795882	0.0747177	31.059515902885398	18.87960298132979	1.19456	1.733266917570659	0.028595675595896982	2.093941406538263	0.00276732	0.0774851	17.031030920227288	0.2776547856246771	31.865729466460042	20.668216367795736	2.025680761567412	0.2841118736624603	1.2360711386613534	3.355840897350749	6.541030182274371	0.8670946793594569	0.16142720094457974	15.556969965316213	9.375691830861191	1.6806877721201388	15.882591690650136	0.0673382	5.304036602464763	54.96734558335178	6.479226625341303
66	28.793078001623496	15.598479816987677	0.017526381816840086	0.798834	0.00553465	26.75725038742528	1.3845841635303668	0.18633311194745775	4.082724522175485	50.01106929377905	6.549332152608664	0.11899490812486163	1.1429045826876245	1.6391779204486752	1.9675669692273634	6.746734558335178	0.3680540181536418	0.14113349568297542	1.0940152018301232	0.8855435023245517	3.058814847612722	0.0756402	31.201571839716625	18.9202	1.1991734927311637	1.7526381816840086	0.030440557892406465	2.1280717290236884	0.00368976	0.0774851	17.100214006346395	0.2813445502176961	32.04652793151797	20.75492583573168	2.036750055346469	0.28595675595896985	1.248062873588665	3.401962954763486	6.573315622463287	0.8864659434728065	0.16142720094457974	15.640912109807395	9.407054829901853	1.6954468304922148	16.023725186333113	0.0673382	5.323407866578112	55.05774481588075	6.517046712419748
67	28.866873293483874	15.675964873441076	0.017526381816840086	0.8126706516124271	0.00553465	26.89930632425651	1.3882739281233858	0.18725555309571248	4.128846579588222	50.11899490812486	6.612058150689985	0.11899490812486163	1.1502841118736624	1.6520920965242418	2.000774850564534	6.792856615747915	0.37358866504317023	0.14390081912773967	1.1013947310161611	0.8956903549553539	3.0837207586156006	0.0784075	31.36207659951295	18.973691978451775	1.205630580768947	1.758172828573537	0.030440557892406465	2.162202051509114	0.00368976	0.0784075	17.166629769020737	0.28503431481071506	32.1987	20.853627038594936	2.0432071433842522	0.2896465205519888	1.2600546085159767	3.44347	6.596376651169655	0.902147	0.16234964209283448	15.722086930853813	9.438417828942514	1.7138956534573095	16.167626005460853	0.0673382	5.338166924950189	55.130617666592876	6.5447199468673904
68	28.941591026492507	15.746070400708433	0.017526381816840086	0.8246623865397387	0.00553465	27.04966423142203	1.39104	0.1891	4.1602095786288835	50.228765404767174	6.671094384178289	0.11899490812486163	1.1613534056527195	1.6603940668585344	2.046896907977271	6.844513320050181	0.378201	0.14666814257250388	1.1133864659434727	0.9039923252896466	3.0975573758394215	0.0793299	31.532728211940082	19.018	1.2111652276584755	1.769242122352594	0.031362999040661206	2.1889528448085014	0.00368976	0.0784075	17.23489041399159	0.28595675595896985	32.341709098959484	20.940336506530883	2.05059	0.29518116744151723	1.2720463434432883	3.4812928935133938	6.629584532506826	0.9159840602169582	0.1651169655375987	15.787580252379898	9.46886	1.7249649472363664	16.304147295402554	0.0673382	5.35016	55.20533539960151	6.5816175927975795
69	29.016308759501143	15.80326175190023	0.018448822965094827	0.8338867980222862	0.00553465	27.192642609401517	1.393808575012914	0.19002287654047673	4.201719430300347	50.35052763633681	6.728285735370084	0.11899490812486163	1.1668880525422478	1.6742306840823555	2.074570142424913	6.892480259759427	0.3809681942292082	0.1494354660172681	1.1189211128330012	0.9086045310309203	3.1307652571765923	0.0793299	31.679396354512583	19.060401446387722	1.216699874548004	1.7803114161316507	0.031362999040661206	2.2230831672939266	0.00368976	0.0784075	17.300383735517674	0.28687919710722454	32.48284259464246	21.027968415615085	2.0588886429045825	0.30256069662755514	1.2831156372223451	3.5246476274813663	6.65357	0.9307431185890341	0.16603940668585346	15.8466	9.496531621282562	1.7351117998671686	16.452660320271566	0.0673382	5.368607482842594	55.2727	6.612980591838241
70	29.08825916906501	15.867832632278061	0.018448822965094827	0.8468009740978525	0.00553465	27.34207807541879	1.398420780754188	0.19002287654047673	4.242306840823556	50.46029813297912	6.781787321968859	0.11991734927311638	1.1779573463213047	1.6843775367131577	2.1040882591690653	6.935834993727401	0.3865028411187366	0.15312523061028704	1.1253782008707844	0.9159840602169582	3.1492140801416872	0.0793299	31.83713379086414	19.10283373920744	1.223156962585787	1.7996826802450003	0.031362999040661206	2.257213489779352	0.00368976	0.0784075	17.36772193934027	0.2896465205519888	32.63412294295624	21.119290089292303	2.070880377831894	0.3062504612205741	1.2923400487048926	3.570769684894104	6.676629031067819	0.9455021769611098	0.1669618478341082	15.916722013135562	9.522359973433694	1.7434137702014612	16.6049	0.0682606	5.375987012028633	55.35200354217401	6.63235
71	29.172201313556194	15.944395247583204	0.018448822965094827	0.8587927090251641	0.00553465	27.471219836174456	1.3993432219024426	0.1937126411334957	4.273669839864216	50.56914618847318	6.838056232012398	0.12176223156962586	1.1844144343590879	1.6963692716404695	2.1419083462475097	6.977344845398864	0.39111504686001036	0.15312523061028704	1.137369935798096	0.9252084716995056	3.1695077854032916	0.0811748	31.987491698029665	19.158180208102724	1.2342262563648438	1.8144417386170761	0.032285440188915944	2.2922662534130325	0.00368976	0.0793299	17.440594790052394	0.2914914028484983	32.81307652571766	21.213379086414285	2.082872112759206	0.31178510811010257	1.3080215482252233	3.6187366246033505	6.697845177477676	0.955649	0.16880673013061767	15.983137775809903	9.551878090177848	1.7526381816840086	16.73769463508228	0.0682606	5.386133864659435	55.43225592207217	6.665559737288761
72	29.237694635082285	16.00527636336802	0.018448822965094827	0.8670946793594569	0.00645709	27.614198214153934	1.4011881041989522	0.19463508228175042	4.311489926942661	50.67338203822595	6.888790495166408	0.12176223156962586	1.1917939635451258	1.7065161242712714	2.1723489041399158	7.014242491329053	0.39757213489779347	0.15773743635156076	1.1465943472806435	0.9307431185890341	3.1907239318131504	0.0830197	32.143384252084715	19.207069588960223	1.2360711386613534	1.8273559146926428	0.0341303	2.3273190170467126	0.00368976	0.0793299	17.495941258947678	0.29333628514500776	32.96158955058667	21.300088554350232	2.0994760534277916	0.3127075492583573	1.3255479300420634	3.6574791528300494	6.725518411925319	0.9685632056674784	0.17065161242712715	16.054165744225518	9.573094236587705	1.7627850343148108	16.854844660910633	0.0682606	5.396280717290237	55.51343074311858	6.68493
[truncated: 19 more columns]

## Sheet: mild TBI Group 
Months to index date	adjustment_disorder	alcohol_abuse	als	amphetamine_abuse	anoxic_brain	anxiety	any_fall	atherosclerosis	attention	back_pain	bipolar	brain_tumor	cad	cancer	cannabis_abuse	cardiac	chronic_fatigue	cirrhosis	cocaine_abuse	cognitive_dysfunction	constipation	conversion_disorder	depression	diabetes	drug_induced_mental	dysphagia	encephalopathy	fatty_liver	ftd	hallucinogens_abuse	headache2	hep_c	hypercholesterol	hypertension	ibs	injury	kidney	liver	lung_dx	mi	ms	neck_pain	neuropathic_pain	opioid_abuse	osa	other_demyelinating	other_drug_abuse	other_pain	other_sud
-72	3.865123714016368	2.06441	0	0.053283783968412275	0	2.558987881354774	0.509612	0.016395010451819163	0.10383506619485469	9.970898856448022	0.5601628571038214	0.00683125	0.18171136584099573	0.1858101184539505	0.12842758187258344	1.0301531567226374	0.0314238	0.00409875	0.176246	0.10930006967879442	0.49048406268358996	0.005465	3.7653874004344683	3.1109532332326864	0.10930006967879442	0.18854262019592036	0.00136625	0.10110256445288483	0	0.00819751	4.11788	0.0450863	3.5727460276255925	3.0467394422963943	0.25548891287418196	0.020493763064773955	0.0464525	0.27325017419698605	1.2842758187258345	0.0929051	0.016395010451819163	3.074064459716093	1.722842348311997	0.11066632054977936	0.5984178814913994	0.0027325	0.9317830940117224	12.535351741286735	1.097099449400899
-71	4.01814	2.1272526061235366	0	0.05465	0	2.64643	0.5232740835872283	0.017761261322804093	0.1079338188078095	10.302897818097358	0.5765578675556405	0.00683125	0.18854262019592036	0.19264137280887517	0.13252633448553824	1.058844425013321	0.0314238	0.00409875	0.18307761671198067	0.1133988222917492	0.5041465713934392	0.005465	3.8897162296940966	3.1997595398467067	0.11886382577568894	0.195374	0.00136625	0.10383506619485469	0	0.00819751	4.249040208763133	0.0450863	3.6888773516593116	3.130080745426475	0.2623201672291066	0.020493763064773955	0.049185031355457494	0.2814476794228956	1.3197983413714425	0.0929051	0.016395010451819163	3.175167024168978	1.766562376183515	0.1133988222917492	0.6394054076209473	0.00409875	0.9659393657863456	12.915169483420547	1.1476507316273414
-70	4.145205142568279	2.195565149672783	0	0.0560163	0	2.727036738485921	0.5424015957810173	0.019127512193789022	0.10930006967879442	10.603473009714044	0.5929528780074598	0.00683125	0.195374	0.19810637629281488	0.13662508709849303	1.0861694424330195	0.03279	0.005465	0.1899088710669053	0.1215963275176588	0.5191753309742735	0.005465	4.01541	3.2953971008156517	0.12706133100159853	0.20083887803478473	0.00136625	0.1079338188078095	0	0.00819751	4.3788340415067015	0.0464525	3.7694861530474224	3.2270845572664055	0.2650526689710765	0.021860013935758885	0.051917533097427346	0.2923776863907751	1.351222111404096	0.0956376	0.016395010451819163	3.263973330782998	1.821212411022912	0.11613132403371906	0.6558004180727666	0.00409875	1.0028281393029388	13.255365950295793	1.1913707594988592
-69	4.299591490989576	2.2693426967059693	0	0.0573825	0	2.8336043064227456	0.5519653518779118	0.020493763064773955	0.11203257142076428	10.917710710040577	0.6148128919432185	0.00683125	0.20083887803478473	0.20083887803478473	0.1407238397114478	1.1230582159496127	0.03279	0.00683125	0.1940076236798601	0.1256950801306136	0.5437678466520023	0.005465	4.149303895181234	3.393767163526567	0.13389258535652315	0.20493763064773954	0.0027325	0.11203257142076428	0	0.00819751	4.51956	0.0464525	3.8733212192422775	3.32272	0.2787151776809258	0.023226264806743814	0.051917533097427346	0.3019414424876696	1.393575888404629	0.0997363	0.017761261322804093	3.366442146106868	1.8881587037011736	0.12432882925962865	0.6831254354924652	0.00409875	1.0465481671744565	13.632451190687632	1.2309920347574221
-68	4.455344090281858	2.3663465085458992	0	0.0573825	0	2.9497356304564644	0.565628	0.021860013935758885	0.11749757490470401	11.245610919076961	0.6312079023950378	0.00683125	0.20903638326069435	0.20357137977675463	0.14345634145341768	1.1503832333693114	0.034156271774623256	0.00683125	0.19674012542182998	0.13662508709849303	0.5601628571038214	0.005465	4.2709002226988915	3.4757422157856626	0.1352588362275081	0.2131351358736491	0.0027325	0.1133988222917492	0	0.00819751	4.642520459606793	0.0464525	3.968958780211222	3.4101621739783856	0.2923776863907751	0.024592515677728747	0.051917533097427346	0.30604019510062436	1.4195346549533425	0.10383506619485469	0.019127512193789022	3.468910961430738	1.9441749894115556	0.1256950801306136	0.7186479581380734	0.00409875	1.07797	14.080581476370691	1.2624158047900755
-67	4.586504173896411	2.451054062546965	0	0.060115038323336936	0	3.0426406896834397	0.5806566201685953	0.024592515677728747	0.12706133100159853	11.57487737898433	0.6517016654598118	0.00683125	0.21450138674463404	0.21040263413167926	0.15302009755031218	1.176341999918025	0.034156271774623256	0.00683125	0.20083887803478473	0.15438634842129711	0.5779241184266255	0.005465	4.40069	3.5645485223996833	0.1393575888404629	0.21860013935758885	0.0027325	0.11749757490470401	0	0.00819751	4.7846105501892255	0.049185031355457494	4.071427595535092	3.4989684805924064	0.2964764390037299	0.024592515677728747	0.05465	0.3156039511975189	1.4605221810828903	0.10656756793682455	0.019127512193789022	3.604169797658246	2.009755031218832	0.1311600836145533	0.7651004877515609	0.00409875	1.117593212465673	14.49318923940814	1.315699588758488
-66	4.753186780156573	2.535761616548031	0	0.0642138	0	3.13691	0.6038828849753392	0.024592515677728747	0.1311600836145533	11.954695121118139	0.6694629267826159	0.00819751	0.22269889197054366	0.21996639022857375	0.16121760277622177	1.2023007664667387	0.035522522645608186	0.00683125	0.2172338884866039	0.1625838536472067	0.5970516306204144	0.005465	4.572841665186562	3.645157323787794	0.14755509406637246	0.22816389545448337	0.0027325	0.12296257838864372	0	0.00956376	4.91031	0.051917533097427346	4.175262661729947	3.576844780238547	0.30467394422963945	0.025958766548713673	0.0560163	0.3292664599073682	1.5001434563414535	0.1079338188078095	0.019127512193789022	3.7244	2.0671375678001995	0.1393575888404629	0.7992567595261842	0.00409875	1.1449182298853715	14.907163253316574	1.3566871148880357
-65	4.930799393384613	2.625934174033036	0	0.06558	0	3.268072083395953	0.6148128919432185	0.024592515677728747	0.13799133796947796	12.34271036847786	0.6926891915893596	0.00819751	0.23089639719645322	0.22269889197054366	0.1625838536472067	1.233724536499392	0.038255024387578045	0.00683125	0.22406514284152856	0.17351386061508614	0.6230103971691282	0.005465	4.7244955118658885	3.7244	0.15165384667932727	0.23772765155137787	0.0027325	0.12432882925962865	0	0.00956376	5.059226975257197	0.053283783968412275	4.307788996215485	3.656087330755673	0.30740644597160927	0.027325017419698606	0.0573825	0.33609771426229285	1.5452297350839561	0.11203257142076428	0.019127512193789022	3.845996201822579	2.1081250939297473	0.14209009058243274	0.8293142786878528	0.00409875	1.17498	15.348462284644707	1.3990408918885686
-64	5.09338	2.721571735001981	0	0.0669463	0	3.3678083969778534	0.6407716584919323	0.025958766548713673	0.14209009058243274	12.763515636741218	0.704985	0.00956376	0.23499514980940803	0.23226264806743813	0.1707813588731163	1.2624158047900755	0.038255024387578045	0.00683125	0.23772765155137787	0.17897886409902586	0.6462366619758719	0.005465	4.884346863771126	3.839164947467654	0.15711885016326696	0.2445589059063025	0.0027325	0.12842758187258344	0	0.00956376	5.214979574549479	0.053283783968412275	4.417089065894279	3.7735849056603774	0.31970270381047367	0.027325017419698606	0.0573825	0.3470277212301723	1.5793860068585792	0.1133988222917492	0.019127512193789022	3.963493776727282	2.170972633995054	0.15028759580834233	0.862104	0.00409875	1.2077657699506783	15.782930061617915	1.4413946688891015
-63	5.29012	2.83497	0	0.0696788	0	3.486672222753542	0.6598991706857212	0.025958766548713673	0.1489213449373574	13.14333337887503	0.725479	0.00956376	0.23772765155137787	0.23499514980940803	0.17897886409902586	1.2870083204678042	0.038255024387578045	0.00683125	0.24046015329334774	0.18307761671198067	0.6735616793955707	0.005465	5.056494473515227	3.934802508436599	0.16531635538917655	0.2513901602612272	0.0027325	0.1311600836145533	0	0.00956376	5.3816621808096405	0.0560163	4.538685393411939	3.8746874701132623	0.3251677072944134	0.027325017419698606	0.060115038323336936	0.3647889825529764	1.624472285601082	0.11613132403371906	0.019127512193789022	4.083723853373956	2.251581435383165	0.16121760277622177	0.8907955678821746	0.00409875	1.2596833030481056	16.210566584236197	1.5001434563414535
-62	5.4568059787138115	2.936073121746615	0	0.0737775	0	3.608268550271201	0.6803929337504953	0.027325017419698606	0.15302009755031218	13.536813629718688	0.7487054772997418	0.012296257838864373	0.24182640416433265	0.2431926550353176	0.18854262019592036	1.3211645922424275	0.038255024387578045	0.00956376	0.2513901602612272	0.1899088710669053	0.6899566898473898	0.005465	5.197218313226674	4.044102578115394	0.1721476097441012	0.25548891287418196	0.0027325	0.1393575888404629	0	0.00956376	5.56747	0.0614813	4.631590452638914	3.982621288921072	0.333365	0.0314238	0.0642138	0.3770852403918407	1.6722910660855548	0.11886382577568894	0.019127512193789022	4.193023923052751	2.310330222835517	0.16941510800213133	0.9495443553345264	0.00409875	1.2952058256937138	16.686021887338953	1.5397647316000165
-61	5.67267	3.033076933586545	0	0.07651	0	3.72986	0.704985	0.027325017419698606	0.15711885016326696	13.92756137882038	0.7732979929774705	0.012296257838864373	0.2445589059063025	0.2486576585192573	0.19810637629281488	1.3566871148880357	0.038255024387578045	0.010930006967879442	0.2609539163581217	0.19810637629281488	0.7145492055251186	0.00683125	5.358435916002897	4.1479376443102485	0.1803451149700108	0.2636864181000915	0.00409875	0.1407238397114478	0	0.00956376	5.734154905523752	0.0628475	4.753186780156573	4.086456355115926	0.3470277212301723	0.0314238	0.0683125	0.38255024387578046	1.7160110939570723	0.12023007664667387	0.019127512193789022	4.307788996215485	2.3581490033199897	0.17761261322804092	0.9891656305930896	0.00409875	1.3484896096621262	17.171040946538604	1.5944147664394135
-60	5.848919978686486	3.1382782506523847	0	0.0792426	0	3.878786222726217	0.7309442159769377	0.027325017419698606	0.1625838536472067	14.32104162966404	0.8115530173650486	0.012296257838864373	0.25275641113221214	0.25275641113221214	0.20493763064773954	1.393575888404629	0.0396213	0.010930006967879442	0.27188392332600114	0.20630388151872447	0.7323104668479227	0.00683125	5.5210197696501035	4.257237713989043	0.19127512193789023	0.2705176724550162	0.00409875	0.1448225923244026	0	0.010930006967879442	5.910401267880808	0.0642138	4.8679518533193065	4.193023923052751	0.3606902299400216	0.03279	0.0683125	0.3948465017146448	1.757	0.12023007664667387	0.019127512193789022	4.432117825475114	2.4319265503531757	0.18307761671198067	1.035618160206577	0.005465	1.390843386662659	17.677920019674012	1.6408672960529014
-59	6.037462598882406	3.2407470659762545	0	0.0819751	0	3.990818794146981	0.7651004877515609	0.027325017419698606	0.16941510800213133	14.68992936482997	0.841611	0.012296257838864373	0.25685516374516687	0.25412266200319705	0.21040263413167926	1.4345634145341768	0.0396213	0.010930006967879442	0.2787151776809258	0.215868	0.7582692333966362	0.00683125	5.676772368942385	4.343311518861094	0.20357137977675463	0.2800814285519107	0.00409875	0.15302009755031218	0	0.010930006967879442	6.08255	0.06558	4.988181929965981	4.276365226182832	0.36615523342396133	0.034156271774623256	0.0724113	0.4057765086825243	1.7938873936032134	0.1215963275176588	0.019127512193789022	4.550981651250803	2.5002390939024224	0.18444386758296558	1.0902681950459743	0.005465	1.4413946688891015	18.165671580615633	1.6982498326342683
-58	6.227371469949312	3.3350183760742147	0	0.0833413	0.00136625	4.11242	0.7937917560422445	0.030057519161668468	0.17351386061508614	15.045154591286053	0.8675693030754307	0.012296257838864373	0.25958766548713674	0.2609539163581217	0.2131351358736491	1.4646209336958453	0.0396213	0.010930006967879442	0.28827893377782027	0.22953014632546828	0.782862	0.00683125	5.8666812400092905	4.4621753446367824	0.2131351358736491	0.2896451846488052	0.00409875	0.15848510103425192	0	0.010930006967879442	6.264260243465905	0.06558	5.113877010096593	4.395229051958521	0.3770852403918407	0.034156271774623256	0.07651	0.4180727665213887	1.8417061740876859	0.12296257838864372	0.020493763064773955	4.684874236607326	2.5712841391936387	0.18854262019592036	1.135354473788477	0.005465	1.4933122019865288	18.657521894170205	1.7542661183446506
-57	6.443239107564931	3.4279234353011905	0	0.0847076	0.00136625	4.250406459634118	0.8142855191070185	0.030057519161668468	0.1803451149700108	15.459128605194486	0.878499	0.013662508709849303	0.2623201672291066	0.27188392332600114	0.21860013935758885	1.4987772054704684	0.0423538	0.010930006967879442	0.28827893377782027	0.2445589059063025	0.7965242577842143	0.00683125	6.057956361947181	4.568742912573607	0.22133264109955872	0.2992089407456997	0.00409875	0.16395010451819164	0	0.010930006967879442	6.469197874113644	0.06558	5.251868348066072	4.490866612927466	0.39621275258562977	0.035522522645608186	0.0778763	0.4290027734892681	1.8990887106690528	0.12296257838864372	0.020493763064773955	4.80237	2.6341316792589455	0.19947262716379982	1.1886382577568892	0.005465	1.5506947385678957	19.176697225144483	1.8171136584099572
-56	6.657740494309565	3.53859	0	0.0901726	0.00136625	4.404792808055415	0.8361455330427774	0.0314238	0.18717636932493545	15.87310261910292	0.9017255748500539	0.015028759580834234	0.2636864181000915	0.2759826759389559	0.22269889197054366	1.5302009755031218	0.04372	0.012296257838864373	0.2951101881327449	0.2513901602612272	0.8156517699780033	0.00819751	6.247865233014086	4.6971704944461905	0.22816389545448337	0.30330769335865454	0.00409875	0.16804885713114642	0	0.010930006967879442	6.644077985599715	0.0683125	5.402155943874414	4.623392947413004	0.40441025781153933	0.036888773516593115	0.0792426	0.4412990313281325	1.9387099859276158	0.12296257838864372	0.020493763064773955	4.934898145997568	2.6942467175822826	0.20357137977675463	1.2323582856284072	0.005465	1.608077275149263	19.698605057860725	1.8867924528301887
-55	6.905031901957838	3.6847785990463566	0	0.0915388	0.00136625	4.546882898637848	0.863471	0.034156271774623256	0.19674012542182998	16.31440165043105	0.9290505922697525	0.015028759580834234	0.2650526689710765	0.2828139302938805	0.23636140068039294	1.5739210033746398	0.04372	0.013662508709849303	0.3019414424876696	0.25412266200319705	0.8498080417526267	0.00819751	6.439140354951976	4.803738062383014	0.24046015329334774	0.30877269684259423	0.00409875	0.17351386061508614	0	0.012296257838864373	6.855846870602381	0.071045	5.540147281843892	4.7244955118658885	0.41534026477941877	0.036888773516593115	0.0833413	0.4549615400379818	1.996092522508983	0.12432882925962865	0.023226264806743814	5.067424480483107	2.7693905154864535	0.2117688850026642	1.2815433169838646	0.005465	1.66819	20.231442897544845	1.9510062437664806
-54	7.129097044799367	3.796811170467121	0	0.0970038	0.00136625	4.712199254027024	0.8894293170111897	0.034156271774623256	0.20357137977675463	16.763898186985095	0.9481781044635417	0.015028759580834234	0.26915142158403127	0.28691268290683536	0.24592515677728743	1.6162747803751727	0.0450863	0.015028759580834234	0.30740644597160927	0.25958766548713674	0.8675693030754307	0.00819751	6.616752968180018	4.940363149481508	0.2472914076482724	0.3156039511975189	0.00409875	0.17897886409902586	0	0.013662508709849303	7.045755741669285	0.071045	5.68907	4.862486849835366	0.4262702717472982	0.036888773516593115	0.0901726	0.4672577978768461	2.05621	0.12706133100159853	0.025958766548713673	5.2341070867432675	2.8499993168745643	0.22543139371251347	1.3252633448553823	0.005465	1.7160110939570723	20.7793	2.007022529476863
-53	7.376388452447638	3.9088437418878854	0	0.0997363	0.00136625	4.889811867255065	0.9140218326889182	0.034156271774623256	0.21040263413167926	17.25028349705573	0.961841	0.016395010451819163	0.2828139302938805	0.293744	0.25548891287418196	1.66546	0.0450863	0.016395010451819163	0.3115051985845641	0.2800814285519107	0.8921618187531596	0.00819751	6.808028090117907	5.067424480483107	0.25685516374516687	0.32380145642342845	0.00409875	0.18307761671198067	0	0.013662508709849303	7.238397114478161	0.0737775	5.857117483912396	4.985449428224011	0.4372002787151777	0.0409875	0.0901726	0.4768215539737407	2.0876313308649737	0.1311600836145533	0.028691268290683535	5.383028431680625	2.9319743691336604	0.22816389545448337	1.3881108849206891	0.00819751	1.7733936305384395	21.372262374817264	2.060306313445275
-52	7.631877365321821	4.011312557211755	0	0.10246881532386977	0.00136625	5.052395720902273	0.9358818466246772	0.034156271774623256	0.22406514284152856	17.75989507193311	1.0000956375609689	0.016395010451819163	0.2896451846488052	0.2964764390037299	0.25958766548713674	1.6941510800213135	0.0464525	0.017761261322804093	0.31697020206850385	0.28827893377782027	0.9153880835599032	0.00819751	7.006134466410723	5.191753309742735	0.2650526689710765	0.33473146339130794	0.00409875	0.1858101184539505	0.00136625	0.013662508709849303	7.4583635047067345	0.0737775	6.021067588430587	5.108412006612655	0.4522290382960119	0.0423538	0.0915388	0.4836528083286653	2.151845121801265	0.13252633448553824	0.028691268290683535	5.515554766166163	3.0207806757476807	0.23909390242236278	1.4386621671471316	0.00819751	1.8294099162488215	21.962482751082753	2.1286188569945215
-51	7.8996625360348665	4.132908884729414	0	0.10383506619485469	0.00136625	5.220444578033419	0.959108	0.035522522645608186	0.23362889893842306	18.21758911371306	1.0301531567226374	0.016395010451819163	0.2951101881327449	0.3019414424876696	0.2677851707130463	1.7378711078928313	0.049185031355457494	0.017761261322804093	0.3265339581653983	0.2978426898747148	0.9427131009796018	0.00819751	7.260257128413919	5.3297446477122135	0.2787151776809258	0.3456614703591873	0.00409875	0.1899088710669053	0.00136625	0.013662508709849303	7.664667386225458	0.0751438	6.1891164455617345	5.245037093711147	0.47272280136078587	0.0423538	0.0942713	0.49594906616752965	2.2310876723183912	0.13389258535652315	0.0314238	5.665842361974506	3.0863607175549577	0.25412266200319705	1.486480947631604	0.00819751	1.8949899580560985	22.533575615154454	2.195565149672783
-50	8.149686445425107	4.295492738376621	0	0.10930006967879442	0.00136625	5.393958438648505	1.0000956375609689	0.035522522645608186	0.24046015329334774	18.71080567813862	1.058844425013321	0.016395010451819163	0.30330769335865454	0.3101389477135792	0.2828139302938805	1.7802248848933642	0.050551282226442416	0.017761261322804093	0.33609771426229285	0.30740644597160927	0.960474	0.00819751	7.5020835325782524	5.4650034839397215	0.2923776863907751	0.35112647384312706	0.00409875	0.19947262716379982	0.00136625	0.013662508709849303	7.873703769486153	0.0751438	6.361264055305835	5.38439	0.48775156094162014	0.04372	0.0983701	0.5109778257483639	2.2802727036738486	0.13662508709849303	0.0314238	5.784706187750195	3.1683357698140533	0.2664189198420614	1.549328487696911	0.00819751	1.9851625155411037	23.110133482710097	2.2816389545448335
-49	8.4407	4.437582828959053	0	0.1133988222917492	0.00136625	5.56747	1.0424494145615018	0.036888773516593115	0.2445589059063025	19.194458486467287	1.0902681950459743	0.016395010451819163	0.3115051985845641	0.312871	0.2964764390037299	1.8294099162488215	0.051917533097427346	0.017761261322804093	0.3429289686172175	0.31970270381047367	0.9809681253671799	0.00819751	7.7165849193228855	5.586599811457379	0.3019414424876696	0.36342273168199146	0.00409875	0.20220512890576967	0.00136625	0.013662508709849303	8.103233915811622	0.0751438	6.540242919404861	5.5128222644241935	0.49321656442555983	0.0450863	0.10246881532386977	0.5178090801032885	2.3294577350293064	0.1393575888404629	0.0314238	5.945923790526416	3.2421133168472394	0.2800814285519107	1.6067110242782778	0.00819751	2.0452775538644405	23.712650116814448	2.3485852472230953
-48	8.681158034238248	4.583771672154441	0	0.11886382577568894	0.00136625	5.747817414233602	1.07524	0.036888773516593115	0.2513901602612272	19.69997130873171	1.131255721175522	0.019127512193789022	0.32106895468145863	0.3306327107783531	0.3115051985845641	1.8731299441203393	0.053283783968412275	0.017761261322804093	0.352493	0.3306327107783531	1.017856898883773	0.00819751	7.948847567390324	5.743718661620647	0.3115051985845641	0.37025398603691606	0.00409875	0.21040263413167926	0.00136625	0.016395010451819163	8.323200306040194	0.07651	6.728785539600782	5.668574863716476	0.5014140696514694	0.0464525	0.1079338188078095	0.5328378396841228	2.3936715259655976	0.14209009058243274	0.0314238	6.119437651141502	3.314524613009441	0.293744	1.6750235678275245	0.00956376	2.104026341316793	24.30013799133797	2.4168977907723415
-47	8.955774459306218	4.7285942644788435	0	0.12296257838864372	0.00136625	5.924063776590657	1.1011982020138538	0.038255024387578045	0.2636864181000915	20.20958288360909	1.1503832333693114	0.020493763064773955	0.3292664599073682	0.333365	0.32243520555244354	1.916849971991857	0.0560163	0.017761261322804093	0.3593239790690367	0.34839397210115725	1.0369844110775621	0.00819751	8.151052696296093	5.89127	0.3251677072944134	0.3798177421338106	0.00409875	0.21996639022857375	0.00136625	0.017761261322804093	8.567759211946498	0.0778763	6.929624417635566	5.8188624595248175	0.5205415818452584	0.0478188	0.1133988222917492	0.5519653518779118	2.4537865642889347	0.14345634145341768	0.03279	6.264260243465905	3.4224584318172506	0.2992089407456997	1.7542661183446506	0.00956376	2.160042627027175	24.916317134152173	2.4783790799666634
-46	9.23586	4.852923093738473	0.00136625	0.12296257838864372	0.00136625	6.104408891560668	1.1271569685625675	0.038255024387578045	0.2787151776809258	20.74242072329321	1.17771	0.020493763064773955	0.3415627177462326	0.3429289686172175	0.33199896164933806	1.960569999863375	0.0573825	0.017761261322804093	0.36888773516593115	0.3620564808110065	1.07797	0.00819751	8.394245351331412	6.040195100624376	0.333365	0.3893814982307051	0.00409875	0.23089639719645322	0.00136625	0.017761261322804093	8.782260598691131	0.0806088	7.074447009959969	5.967783804462176	0.5355703414260926	0.049185031355457494	0.11476507316273414	0.5697266132007159	2.502971595644392	0.1448225923244026	0.03279	6.418646591887202	3.526293498012105	0.30740644597160927	1.821212411022912	0.00956376	2.2379189266733155	25.516101266514557	2.5494241252578798
-45	9.528233574248905	5.005943191288784	0.00136625	0.1311600836145533	0.00136625	6.3120790239503775	1.157214487724236	0.038255024387578045	0.2828139302938805	21.321711092590824	1.211864522563633	0.021860013935758885	0.35112647384312706	0.34839397210115725	0.33746396513327775	2.0302487942836063	0.0573825	0.019127512193789022	0.3798177421338106	0.3757189895208558	1.0984657002718838	0.00956376	8.641536758979685	6.169988933367946	0.3429289686172175	0.40441025781153933	0.00409875	0.23636140068039294	0.00136625	0.019127512193789022	9.032284508081375	0.0847076	7.253425874058994	6.111240145915593	0.5533316027488968	0.049185031355457494	0.12296257838864372	0.587488	2.5753828918065933	0.15028759580834233	0.03279	6.631781727760852	3.6273960624649897	0.3115051985845641	1.8799611984752642	0.00956376	2.3185277280614267	26.14594291803861	2.642329184484855
-44	9.846570027188392	5.165794543194021	0.00136625	0.13662508709849303	0.00136625	6.503354145888268	1.1886382577568892	0.038255024387578045	0.28691268290683536	21.884606451436614	1.2473870452092413	0.021860013935758885	0.3565914773270668	0.352493	0.34839397210115725	2.0835325782520187	0.060115038323336936	0.020493763064773955	0.3880152473597202	0.3948465017146448	1.1148607107237032	0.00956376	8.890194417498941	6.323009030918257	0.352493	0.41260776303744895	0.00409875	0.2431926550353176	0.00136625	0.019127512193789022	9.29187	0.0860738	7.426939734674081	6.261527741723935	0.566994	0.049185031355457494	0.12432882925962865	0.6025166341043543	2.631399177516976	0.15028759580834233	0.03279	6.772505567472299	3.714836118208025	0.32106895468145863	1.9660350033473148	0.00956376	2.401869031191507	26.753924555626906	2.7297692402278906
-43	10.158075225772958	5.327012145970243	0.00136625	0.1448225923244026	0.00136625	6.705559274794037	1.229625783886437	0.038255024387578045	0.30057519161668467	22.365526758023307	1.27198	0.021860013935758885	0.3620564808110065	0.3593239790690367	0.35522522645608184	2.1436476165753557	0.0614813	0.020493763064773955	0.40441025781153933	0.4098752612954791	1.1326219720465072	0.012296257838864373	9.13065	6.450070361919856	0.3606902299400216	0.43036902436025304	0.00409875	0.2513901602612272	0.00136625	0.019127512193789022	9.536431079474813	0.0860738	7.574494828740454	6.394054076209474	0.5820228710395803	0.049185031355457494	0.12842758187258344	0.6161791428142036	2.6846829614853878	0.15302009755031218	0.03279	6.921426912409656	3.8214036861448495	0.3401964668752476	2.0411788012514855	0.010930006967879442	2.490675337805528	27.406992471957704	2.8308718046807755
-42	10.514666703100023	5.501892257456314	0.00136625	0.14755509406637246	0.00136625	6.906398152828823	1.2665145574030303	0.038255024387578045	0.3156039511975189	22.90656210293334	1.2897408222097742	0.021860013935758885	0.37025398603691606	0.37025398603691606	0.36752148429494624	2.195565149672783	0.06558	0.021860013935758885	0.4180727665213887	0.4235377700053284	1.1640457420791606	0.013662508709849303	9.436694765892913	6.596259205115243	0.3757189895208558	0.43856652958616266	0.00409875	0.25412266200319705	0.00136625	0.020493763064773955	9.776891232768161	0.0874401	7.761671198065388	6.536144166791906	0.6038828849753392	0.053283783968412275	0.1352588362275081	0.6298416515240528	2.7516292541636496	0.15711885016326696	0.03279	7.103138278250652	3.955296271501373	0.34976022297214215	2.1067588430587625	0.010930006967879442	2.558987881354774	28.01634036041698	2.9183118604238114
-41	10.861694424330196	5.660377358490567	0.00136625	0.15711885016326696	0.00136625	7.140027051767245	1.2993045783066686	0.0396213	0.3292664599073682	23.503613733553756	1.333460850081292	0.021860013935758885	0.3798177421338106	0.3743527386498709	0.372986	2.2379189266733155	0.0669463	0.021860013935758885	0.4372002787151777	0.4372002787151777	1.1913707594988592	0.016395010451819163	9.734537455767628	6.736983044826691	0.39348025084365995	0.44403153307010235	0.00409875	0.2650526689710765	0.00136625	0.020493763064773955	10.032380145642342	0.0915388	7.93655	6.689164264342219	0.6189116445561734	0.05465	0.1407238397114478	0.6435041602339021	2.8308718046807755	0.15985135190523683	0.034156271774623256	7.2834833932206635	4.048201330728348	0.3565914773270668	2.195565149672783	0.010930006967879442	2.6341316792589455	28.662577022392853	3.0043856652958616
-40	11.190960884237564	5.854384982170426	0.00136625	0.16121760277622177	0.00136625	7.3709234489636986	1.332094599210307	0.0396213	0.34839397210115725	24.138920388561747	1.36898	0.023226264806743814	0.3893814982307051	0.3839164947467654	0.3893814982307051	2.293935212383698	0.0683125	0.021860013935758885	0.4494965365540421	0.4549615400379818	1.2268932821444674	0.016395010451819163	9.999590124738704	6.892735644118973	0.4030440069405544	0.45906029265093656	0.00409875	0.2705176724550162	0.00136625	0.020493763064773955	10.311095323323269	0.0942713	8.118262675392456	6.840818111021546	0.627109	0.0573825	0.14618884319538755	0.6571666689437514	2.9101143551979014	0.16121760277622177	0.035522522645608186	7.488421023868402	4.160233902149113	0.36342273168199146	2.266610194963999	0.010930006967879442	2.7065429754211467	29.341603705272362	3.091825721038897
-39	11.563947372016449	6.047026354979302	0.00136625	0.16121760277622177	0.00136625	7.604552347902121	1.3635183692429604	0.0409875	0.3647889825529764	24.72230951047231	1.4236334075662973	0.024592515677728747	0.4003115051985846	0.3880152473597202	0.40714275955350926	2.3376552402552155	0.0683125	0.021860013935758885	0.45906029265093656	0.4863853100706352	1.254218299564166	0.020493763064773955	10.304264068968344	7.02799	0.41670651565040373	0.47408905223177084	0.00409875	0.2800814285519107	0.0027325	0.020493763064773955	10.584345497520255	0.0956376	8.3273	6.981541950732993	0.6394054076209473	0.0587488	0.1489213449373574	0.6708291776536007	2.9866244039730576	0.16395010451819164	0.035522522645608186	7.664667386225458	4.2872952331507115	0.372986	2.3540502507070347	0.012296257838864373	2.7857855259382727	30.032926645990738	3.1847307802658724
-38	11.991583894634733	6.228737720820297	0.00136625	0.17351386061508614	0.00136625	7.840913748582515	1.4045058953725083	0.04372	0.38118399300479555	25.338488653286518	1.4823821950186493	0.027325017419698606	0.4057765086825243	0.39621275258562977	0.41943901739237355	2.3813752681267335	0.0683125	0.021860013935758885	0.47272280136078587	0.5055128222644243	1.2924733239517439	0.021860013935758885	10.634896779746697	7.164619567444975	0.4372002787151777	0.489118	0.00409875	0.28554643203585045	0.0027325	0.020493763064773955	10.891751943491863	0.0970038	8.489882912300356	7.112702034347547	0.6639979232986761	0.0614813	0.15575259929228205	0.6831254354924652	3.056303198393289	0.16395010451819164	0.036888773516593115	7.875070020357137	4.388397797603596	0.3893814982307051	2.44696	0.013662508709849303	2.8718593308103233	30.695558318418424	3.2967633516866366
-37	12.361837880671649	6.462366619758721	0.00136625	0.18171136584099573	0.0027325	8.134657685844275	1.4468596723730411	0.0450863	0.3948465017146448	26.003852827456175	1.5302009755031218	0.027325017419698606	0.411242	0.40441025781153933	0.43036902436025304	2.4373915538371156	0.0696788	0.021860013935758885	0.47818780484472556	0.5260065853291982	1.3389258535652317	0.021860013935758885	10.983290751847855	7.313540912382331	0.46042654352192147	0.5041465713934392	0.00409875	0.29101143551979014	0.0027325	0.021860013935758885	11.171833372043775	0.0970038	8.685256786851202	7.2711871353817985	0.6831254354924652	0.0642138	0.16395010451819164	0.6913229407183746	3.1109532332326864	0.16941510800213133	0.0396213	8.090937657972756	4.526389135573074	0.4098752612954791	2.5384941182900005	0.013662508709849303	2.9743281461341935	31.367753746943013	3.4005984178814916
-36	12.786741901547963	6.686431762600249	0.00136625	0.18717636932493545	0.0027325	8.364187832169744	1.4960447037284985	0.0464525	0.40441025781153933	26.62003197027038	1.5821185086005491	0.027325017419698606	0.41534026477941877	0.41943901739237355	0.44266528219911744	2.490675337805528	0.0696788	0.024592515677728747	0.4863853100706352	0.5410353449100324	1.3676171218559152	0.021860013935758885	11.338515978303935	7.467927260803629	0.4768215539737407	0.5164428292323036	0.00409875	0.2978426898747148	0.0027325	0.021860013935758885	11.454647302337655	0.0970038	8.897025671853866	7.428305985545065	0.7022529476862541	0.06558	0.1707813588731163	0.7118167037831487	3.191562034620797	0.1721476097441012	0.0409875	8.32457	4.642520459606793	0.41943901739237355	2.6409629336138702	0.013662508709849303	3.0685994562321532	32.093232959436016	3.4976022297214215
-35	13.15153088410094	6.876340633667153	0.00136625	0.19264137280887517	0.0027325	8.64017	1.5397647316000165	0.0464525	0.41670651565040373	27.180194827374205	1.6162747803751727	0.030057519161668468	0.4235377700053284	0.4262702717472982	0.45906029265093656	2.54123	0.071045	0.025958766548713673	0.5014140696514694	0.5697266132007159	1.4127034005984178	0.023226264806743814	11.654119929501455	7.645539874031669	0.5000478187804844	0.5246403344582132	0.00409875	0.3115051985845641	0.0027325	0.021860013935758885	11.729263727405627	0.0983701	9.1006	7.601819846160152	0.7172817072670884	0.0696788	0.1721476097441012	0.7309442159769377	3.254409574686104	0.17761261322804092	0.0423538	8.52131	4.770948041479377	0.43856652958616266	2.7502630032926647	0.013662508709849303	3.135545748910415	32.82417717541295	3.583676034593472
-34	13.610591176751875	7.097673274766712	0.0027325	0.20220512890576967	0.0027325	8.928449441886519	1.5903160138264587	0.0478188	0.4290027734892681	27.76904895276871	1.6695585643435848	0.030057519161668468	0.43310152610222286	0.4344677769732078	0.4686240487478311	2.6109054144522017	0.071045	0.028691268290683535	0.5137103274903337	0.5984178814913994	1.4536909267279658	0.023226264806743814	11.984752640279808	7.8204199855177405	0.5260065853291982	0.5424015957810173	0.00409875	0.3142377003265339	0.0027325	0.023226264806743814	12.016176410312461	0.10110256445288483	9.309633434891316	7.776699957646223	0.7418742229448171	0.0724113	0.17761261322804092	0.744607	3.315890863880426	0.1803451149700108	0.0423538	8.711215553399915	4.89391	0.4549615400379818	2.855464320358504	0.013662508709849303	3.2188870520404955	33.58244640880959	3.6834123481753718
-33	13.989	7.323104668479226	0.0027325	0.20630388151872447	0.0027325	9.23586	1.629937289085022	0.049185031355457494	0.4494965365540421	28.39889060429276	1.7091798396021478	0.0314238	0.4344677769732078	0.44676403481207216	0.48228655745768034	2.6682879510335686	0.0724113	0.028691268290683535	0.5219078327162434	0.6312079023950378	1.491945951115544	0.024592515677728747	12.359105378929678	7.984370090035932	0.5437678466520023	0.5505991010069269	0.00409875	0.3251677072944134	0.0027325	0.023226264806743814	12.333146612380967	0.10246881532386977	9.528233574248905	7.931086306067519	0.7569029825256514	0.0724113	0.18171136584099573	0.7651004877515609	3.403330919623461	0.1803451149700108	0.0450863	8.910688180563715	5.0032106895468145	0.4768215539737407	2.9674968917792683	0.015028759580834234	3.317257114751411	34.32705313349637	3.8063749265640157
-32	14.375691664503437	7.525309797384996	0.0027325	0.20903638326069435	0.0027325	9.539163581216783	1.6736573169565394	0.050551282226442416	0.46452529613487625	29.001407238397114	1.7802248848933642	0.0314238	0.43583402784419273	0.4576940417799516	0.4986815679094995	2.7311354910988754	0.0737775	0.028691268290683535	0.5328378396841228	0.6639979232986761	1.526102222890167	0.024592515677728747	12.700668096675912	8.163348954134959	0.5601628571038214	0.5615291079748064	0.00409875	0.333365	0.0027325	0.023226264806743814	12.637820556610604	0.11066632054977936	9.735903706638613	8.120995177134425	0.7883267525583046	0.07651	0.1858101184539505	0.7910592543002746	3.4894047244955115	0.1803451149700108	0.0450863	9.107428305985545	5.131638271419399	0.49594906616752965	3.079529463200033	0.015028759580834234	3.4156271774623255	35.014277321601796	3.9102099927588703
-31	14.815624444960584	7.746642438484555	0.0027325	0.21450138674463404	0.0027325	9.82608	1.7160110939570723	0.050551282226442416	0.47545530310275574	29.587528862049652	1.8280436653778365	0.0314238	0.44403153307010235	0.46179279439290644	0.5178090801032885	2.7939830311641822	0.07651	0.030057519161668468	0.5451340975229871	0.6995204459442843	1.5588922437938053	0.024592515677728747	13.005342040905552	8.328665309524135	0.5738253658136707	0.5779241184266255	0.00409875	0.3429289686172175	0.00409875	0.024592515677728747	12.941128249969259	0.11203257142076428	9.942207588157338	8.287677783394587	0.8115530173650486	0.0819751	0.19264137280887517	0.8060880138811088	3.5536185154318036	0.18171136584099573	0.0450863	9.290505922697525	5.264164605904936	0.5178090801032885	3.187463282007842	0.015028759580834234	3.51946	35.67144399054554	4.0167775606956955
-30	15.202273441449318	7.985736340906917	0.0027325	0.21860013935758885	0.0027325	10.141680215321138	1.7447023622477558	0.051917533097427346	0.49185031355457487	30.166819231347258	1.897722459798068	0.03279	0.45086278742502695	0.4686240487478311	0.5328378396841228	2.844534313390625	0.0778763	0.0314238	0.5574303553618516	0.7295779651059529	1.605344773407293	0.025958766548713673	13.376962277813453	8.500812919268236	0.5915866271364748	0.588854	0.00409875	0.3565914773270668	0.00409875	0.024592515677728747	13.230773434618065	0.1133988222917492	10.158075225772958	8.461191644009673	0.8306805295588375	0.0888063	0.20493763064773954	0.8279480278168678	3.6150998046261256	0.18717636932493545	0.0450863	9.483147295506402	5.395324689519489	0.528739	3.3035946060415613	0.015028759580834234	3.6219310589810503	36.346371920812096	4.121978877761535
-29	15.631276214938586	8.201603978522536	0.0027325	0.2267976445834984	0.0027325	10.47504542784146	1.7761261322804094	0.05465	0.509612	30.799393384613282	1.9441749894115556	0.034156271774623256	0.4631590452638914	0.489118	0.5519653518779118	2.9060156025849464	0.0792426	0.03279	0.5751916166846557	0.7569029825256514	1.6381347943109315	0.025958766548713673	13.782738786495976	8.675693030754307	0.6134466410722337	0.5943191288784446	0.005465	0.37025398603691606	0.00409875	0.025958766548713673	13.529982375363764	0.11476507316273414	10.39716912819532	8.641536758979685	0.8484417908816417	0.0901726	0.2117688850026642	0.8470755400106568	3.6834123481753718	0.1940076236798601	0.0464525	9.718142445315808	5.523752271392073	0.5451340975229871	3.440219693140054	0.015028759580834234	3.706638612982116	37.071851133305096	4.232645198311314
-28	16.01519270968535	8.41337	0.0027325	0.23362889893842306	0.0027325	10.782451873813068	1.8294099162488215	0.0614813	0.5260065853291982	31.38005000478188	2.0111212820898174	0.034156271774623256	0.46999029961881605	0.4986815679094995	0.5642616097167762	2.9688631426502536	0.0819751	0.034156271774623256	0.5929528780074598	0.7937917560422445	1.6791223204404793	0.027325017419698606	14.140696514694028	8.81778	0.6380391567499625	0.6038828849753392	0.005465	0.38528274561775033	0.00409875	0.027325017419698606	13.857882584400146	0.11613132403371906	10.622600521907833	8.784993100433102	0.8716680556883855	0.0915388	0.215868	0.8703018048174006	3.7571898952085583	0.19674012542182998	0.0478188	9.942207588157338	5.642616097167761	0.5628953588457912	3.586408536335442	0.017761261322804093	3.8186711844028802	37.76590657576544	4.367904034538822
-27	16.44692798491659	8.614211741559984	0.0027325	0.23772765155137787	0.0027325	11.080294563687785	1.8744961949913244	0.0642138	0.5369365922970776	31.970270381047367	2.06441	0.034156271774623256	0.47818780484472556	0.5068790731354091	0.5847553727815502	3.03718	0.0819751	0.036888773516593115	0.6011503832333693	0.8293142786878528	1.7187435956990422	0.028691268290683535	14.525979260311777	8.9954	0.6612654215567062	0.6216441462981432	0.005465	0.392114	0.00409875	0.028691268290683535	14.139330263823044	0.11749757490470401	10.863060675201181	8.961239462790157	0.8948943204951293	0.0929051	0.22133264109955872	0.881232	3.8227699370158343	0.19947262716379982	0.049185031355457494	10.160807727514927	5.790171191234134	0.5833891219105652	3.712103616466055	0.017761261322804093	3.930703755823645	38.42034074296723	4.49497
-26	16.89369201972866	8.849206891369393	0.0027325	0.2445589059063025	0.0027325	11.399997267498257	1.9318787315726913	0.06558	0.5519653518779118	32.587815774732555	2.1272526061235366	0.036888773516593115	0.4850190591996502	0.5164428292323036	0.6052491358463241	3.112319484103671	0.0819751	0.036888773516593115	0.6093478884592789	0.8580055469785361	1.7733936305384395	0.030057519161668468	14.882570737638845	9.155247086470016	0.6776604320085253	0.6353066550079925	0.005465	0.4003115051985846	0.00409875	0.028691268290683535	14.452201713278592	0.12023007664667387	11.118549588075362	9.125189567308349	0.9167543344308882	0.0942713	0.2267976445834984	0.9099230800759636	3.903378738403946	0.20630388151872447	0.050551282226442416	10.37804161600153	5.910401267880808	0.6038828849753392	3.8856174770811416	0.017761261322804093	4.033172571147514	39.074774910169005	4.616561693058079
-25	17.386908584154224	9.066440779855997	0.0027325	0.25548891287418196	0.0027325	11.762053748309265	1.9837962646701186	0.0683125	0.5765578675556405	33.234052436708424	2.1832688918339187	0.036888773516593115	0.49321656442555983	0.527373	0.625743	3.1642370172010983	0.0860738	0.038255024387578045	0.6284754006530678	0.9099230800759636	1.8061836514420777	0.03279	15.241894716707883	9.347888459278893	0.6967879442023145	0.6530679163307966	0.00683125	0.4180727665213887	0.00409875	0.0314238	14.791031929282855	0.1256950801306136	11.376771002691514	9.323295943601163	0.9509106062055115	0.0983701	0.22953014632546828	0.9427131009796018	3.968958780211222	0.2131351358736491	0.051917533097427346	10.606205511456015	6.033363846269451	0.625743	4.044102578115394	0.017761261322804093	4.1520363969232035	39.7278	4.747721776672632
-24	17.914281420354406	9.30007	0.0027325	0.2636864181000915	0.0027325	12.13777273783012	2.0275162925416366	0.07651	0.5902203762654898	33.884387851297255	2.2638776932220295	0.038255024387578045	0.5068790731354091	0.5396690940390475	0.6462366619758719	3.2407470659762545	0.0874401	0.038255024387578045	0.6435041602339021	0.959108	1.8444386758296558	0.035522522645608186	15.639473720164496	9.515937316410039	0.7200142090090582	0.6708291776536007	0.00683125	0.4344677769732078	0.00409875	0.0314238	15.117565887448253	0.12842758187258344	11.63089366469471	9.499542305958219	0.9823343762381649	0.10110256445288483	0.23772765155137787	0.9673056166573306	4.049567581599333	0.21996639022857375	0.053283783968412275	10.84939816649133	6.17409	0.6571666689437514	4.193023923052751	0.019127512193789022	4.258603964860027	40.3809	4.878881860287186
-23	18.37197546213436	9.544628584700723	0.0027325	0.2664189198420614	0.0027325	12.527154236060825	2.0862650799939884	0.0792426	0.6161791428142036	34.47324197669176	2.3267252332873363	0.0396213	0.5164428292323036	0.5546978536198817	0.6735616793955707	3.3063271077835314	0.0915388	0.0396213	0.6749279302665555	0.9946306340770292	1.8922574563141286	0.036888773516593115	16.076673998879674	9.689451177025125	0.7350429685898925	0.6817591846214802	0.00819751	0.45086278742502695	0.00409875	0.03279	15.465959859549411	0.1311600836145533	11.86588881450412	9.67989	1.0041943901739239	0.10520131706583963	0.2431926550353176	1.0028281393029388	4.1397401390843385	0.22406514284152856	0.05465	11.063899553235965	6.325741532660227	0.6831254354924652	4.358340278441927	0.019127512193789022	4.3747352888937465	41.06676868006504	5.019605699998634
-22	18.839233260011206	9.756397469703387	0.0027325	0.2759826759389559	0.00409875	12.945227002582213	2.1217876026395963	0.0792426	0.6462366619758719	35.09898487560286	2.395037776836583	0.0396213	0.5260065853291982	0.5574303553618516	0.704985	3.3869359091716422	0.0929051	0.0396213	0.7036191985572391	1.0670419302392307	1.9318787315726913	0.036888773516593115	16.508409274110914	9.856133783285287	0.7637342368805761	0.6954216933313295	0.00956376	0.46179279439290644	0.00409875	0.034156271774623256	15.823917587747463	0.13389258535652315	12.088587706474662	9.852035030672331	1.0301531567226374	0.1079338188078095	0.25548891287418196	1.0274206549806675	4.1998551774076756	0.2267976445834984	0.0560163	11.300260953916357	6.484226633694479	0.7104504529121637	4.542784146024894	0.019127512193789022	4.490866612927466	41.728034101621745	5.168527044935991
-21	19.30922355963002	9.991392619512796	0.0027325	0.2814476794228956	0.00409875	13.364666019974589	2.176437637478994	0.0819751	0.6680966759116309	35.6755	2.470181574740754	0.0396213	0.5328378396841228	0.566994	0.7268454633639829	3.451149700107934	0.0956376	0.0396213	0.7282117142349678	1.1298894703045375	1.9687675050892843	0.036888773516593115	16.95107455631003	10.017351386061508	0.7801292473323952	0.7077179511701939	0.00956376	0.4686240487478311	0.00409875	0.035522522645608186	16.213299085978168	0.1352588362275081	12.308554096703237	10.018717636932493	1.0506469197874113	0.11203257142076428	0.2664189198420614	1.0369844110775621	4.2790977279248015	0.23499514980940803	0.0560163	11.544819859822661	6.631781727760852	0.7336767177189075	4.743623024059678	0.020493763064773955	4.5933354282513355	42.401595781017306	5.283292118098725
-20	19.80517262579755	10.257811539354856	0.00409875	0.28827893377782027	0.00409875	13.710327490333777	2.235186424931346	0.0901726	0.684492	36.34773817168308	2.5535228778708348	0.0409875	0.5355703414260926	0.5724591149426858	0.744607	3.512630989302256	0.0983701	0.0423538	0.7487054772997418	1.1913707594988592	2.0111212820898174	0.038255024387578045	17.41969860505786	10.21682401322531	0.8006230103971692	0.7213804598800432	0.00956376	0.4836528083286653	0.00409875	0.035522522645608186	16.57398931591819	0.1448225923244026	12.543549246512645	10.220922765838262	1.0725069337231703	0.11476507316273414	0.2828139302938805	1.0697744319812004	4.350142773216018	0.24046015329334774	0.0614813	11.801675023567828	6.768406814859344	0.7541704807836814	4.9280668916426436	0.020493763064773955	4.706734250543085	43.10384872870357	5.404888445616384
-19	20.309319197190987	10.506469197874113	0.00409875	0.2992089407456997	0.00409875	14.092877734209555	2.2748077001899087	0.0929051	0.704985	36.95981856188433	2.6191029196781113	0.0409875	0.5437678466520023	0.5779241184266255	0.7637342368805761	3.576844780238547	0.10246881532386977	0.0423538	0.7623679860095911	1.2637820556610604	2.0480100556064107	0.0423538	17.877392646837812	10.38350661948547	0.8252155260748979	0.7309442159769377	0.00956376	0.49594906616752965	0.00409875	0.038255024387578045	16.938778298471167	0.14618884319538755	12.786741901547963	10.401267880808273	1.0889019441749894	0.11476507316273414	0.29101143551979014	1.095733198529914	4.41162	0.2486576585192573	0.0628475	12.06262893992595	6.94465	0.7883267525583046	5.149399532742202	0.020493763064773955	4.824231825447789	43.70090035932398	5.522386020521088
-18	20.80936701597147	10.734633093328597	0.005465	0.3019414424876696	0.00409875	14.549205525118522	2.3198939789324116	0.0942713	0.7282117142349678	37.58146270818248	2.702444222808192	0.0409875	0.5546978536198817	0.5847553727815502	0.7869605016873199	3.656087330755673	0.10656756793682455	0.0423538	0.782862	1.3307283483393222	2.1122238465427023	0.0464525	18.337819190359735	10.56931673793942	0.8566392961075513	0.7500717281707268	0.00956376	0.5137103274903337	0.00409875	0.0396213	17.28580601970134	0.14755509406637246	13.023103302228357	10.602106758843059	1.1189594633366577	0.11613132403371906	0.2992089407456997	1.1257907176915825	4.471739100733677	0.2582214146161518	0.0642138	12.327681608897025	7.118167037831487	0.8211167734619431	5.359802166873882	0.020493763064773955	4.929433142513629	44.32664325823508	5.6562786058776116
-17	21.38182613091416	10.97372699575096	0.005465	0.30604019510062436	0.00409875	15.009632068640444	2.363614006803929	0.0942713	0.7555367316546664	38.23316437364229	2.7721230172284237	0.0464525	0.565628	0.5984178814913994	0.8115530173650486	3.7162	0.10930006967879442	0.0450863	0.8006230103971692	1.3963083901465987	2.1463801183173254	0.0478188	18.803710737365595	10.781085622942085	0.881232	0.7651004877515609	0.00956376	0.528739	0.00409875	0.0396213	17.626002486576585	0.15028759580834233	13.275859713360566	10.827538152555572	1.1380869755304468	0.12023007664667387	0.30740644597160927	1.1544819859822661	4.544150396895878	0.2609539163581217	0.0642138	12.569508013061359	7.269820884510814	0.8457092891396718	5.574303553618516	0.020493763064773955	5.034634459579468	44.97151366933996	5.76968
-16	21.976145259792602	11.238779664722037	0.005465	0.3142377003265339	0.00409875	15.419507329935922	2.403235282062492	0.0970038	0.7760304947194404	38.822018499036794	2.860929323842444	0.0478188	0.5710928640717009	0.6052491358463241	0.8306805295588375	3.787247414370227	0.11066632054977936	0.0450863	0.8306805295588375	1.4591559302119057	2.192832647930813	0.051917533097427346	19.254573524790622	10.975093246621945	0.9030918257210389	0.7855942508163349	0.00956376	0.5410353449100324	0.00409875	0.0423538	18.005820228710395	0.15302009755031218	13.528616124492778	11.027010779719372	1.1654119929501454	0.1215963275176588	0.31833645293948876	1.1831732542729496	4.630224201767929	0.2664189198420614	0.06558	12.814066918967661	7.4488	0.8907955678821746	5.825693713879742	0.021860013935758885	5.150765783613187	45.57949530692826	5.899471260912929
-15	22.55953438170317	11.494268577596218	0.005465	0.3251677072944134	0.00409875	15.944147664394137	2.4387578047081004	0.10110256445288483	0.8074542647520938	39.43000013662509	2.93471	0.050551282226442416	0.5779241184266255	0.6175453936851885	0.8580055469785361	3.861024961403413	0.1133988222917492	0.0464525	0.8511742926236114	1.5616247455357752	2.248848933641195	0.051917533097427346	19.773748855764893	11.174565873785744	0.9194868361728581	0.8074542647520938	0.00956376	0.5574303553618516	0.00409875	0.0450863	18.404765483037995	0.15438634842129711	13.801866298689767	11.236047162980066	1.1913707594988592	0.1256950801306136	0.32380145642342845	1.2132307734346182	4.714931755768995	0.27325017419698605	0.0669463	13.083218340551692	7.607284849644092	0.9276843413987675	6.0538576093342265	0.024592515677728747	5.28466	46.16834943232276	6.0456601041083164
-14	23.156586012323583	11.7771	0.00683125	0.3401964668752476	0.00409875	16.403207957045073	2.4811115817086336	0.10383506619485469	0.841611	40.072138045988005	3.0180481740057106	0.050551282226442416	0.587488	0.625743	0.8853305643982349	3.9498312680174332	0.11476507316273414	0.0464525	0.8730343065593704	1.6354022925689615	2.2871039580287733	0.053283783968412275	20.321615455029853	11.375404751820529	0.9454456027215717	0.8334130313008075	0.00956376	0.5724591149426858	0.00409875	0.0464525	18.832402005656277	0.15985135190523683	14.047791455467054	11.439618542756822	1.2227945295315126	0.13252633448553824	0.33746396513327775	1.2378232891123468	4.7887093028021805	0.27461642506797096	0.0669463	13.35100351126474	7.794461218969027	0.9755031218832403	6.269725246949845	0.028691268290683535	5.411719699971309	46.74627355074939	6.182285191206809
-13	23.722213872911343	12.05443143470004	0.00683125	0.3470277212301723	0.00409875	16.862268249696008	2.5343953656770455	0.10520131706583963	0.8839643135272499	40.70334594838304	3.1109532332326864	0.051917533097427346	0.6025166341043543	0.6394054076209473	0.9317830940117224	4.027707567663574	0.11749757490470401	0.0464525	0.8935280696241443	1.7091798396021478	2.3321902367712757	0.0573825	20.816198270326396	11.602202396404028	0.9809681253671799	0.8593717978495211	0.00956376	0.588854	0.00409875	0.0464525	19.280532291339338	0.16531635538917655	14.2883	11.67461369256623	1.251485797822196	0.13662508709849303	0.352493	1.2788108152418947	4.8802481111581715	0.2787151776809258	0.0683125	13.622887434590739	7.969341330455099	1.017856898883773	6.525214159824026	0.030057519161668468	5.515554766166163	47.30916890959518	6.305247769595453
-12	24.268714221305316	12.322216605413086	0.00819751	0.3565914773270668	0.00409875	17.35001981063763	2.591777902258413	0.10656756793682455	0.9140218326889182	41.297665077261485	3.2257183063954207	0.053283783968412275	0.6175453936851885	0.6476029128468569	0.9632068640443757	4.10968	0.11886382577568894	0.0464525	0.9181205853018731	1.7925211427322285	2.3800090172557486	0.060115038323336936	21.36	11.813971281406692	1.0082931427868784	0.8757668083013403	0.010930006967879442	0.6066153867173091	0.00409875	0.0464525	19.68630880002186	0.16941510800213133	14.558769281215417	11.880917574084954	1.2801770661128797	0.1407238397114478	0.3579577281980517	1.3088683344035632	4.962223163417267	0.28554643203585045	0.0737775	13.89750385965871	8.13056	1.0643094284972607	6.779336821827224	0.0314238	5.633052341070868	47.917150547183475	6.444605358435916
-11	24.85210334321588	12.654215567062424	0.00956376	0.36342273168199146	0.00409875	17.889688904676674	2.6354979301299304	0.1079338188078095	0.9454456027215717	41.94390173923736	3.318623365622395	0.0560163	0.6243766480401132	0.6612654215567062	0.9850668779801347	4.20669	0.12023007664667387	0.049185031355457494	0.9495443553345264	1.8731299441203393	2.4182640416433263	0.060115038323336936	21.918762723211234	12.028472668151325	1.0465481671744565	0.9044580765920238	0.015028759580834234	0.6312079023950378	0.00409875	0.0478188	20.105747817414233	0.16941510800213133	14.82245569931551	12.099517713442543	1.3088683344035632	0.14345634145341768	0.37025398603691606	1.3484896096621262	5.052395720902273	0.29101143551979014	0.0737775	14.16938778298471	8.284945281652616	1.116226961594688	7.051220745153225	0.034156271774623256	5.756014919459511	48.482778407771235	6.5703
-10	25.44778872296531	12.905605727323652	0.010930006967879442	0.37162	0.00409875	18.378806716489283	2.6805842088724328	0.11203257142076428	0.9932643832060443	42.52319210853497	3.4333884387851294	0.0587488	0.6380391567499625	0.6721954285245857	1.0096593936578635	4.2913939857636665	0.12432882925962865	0.050551282226442416	0.9686718675283156	1.997458773379968	2.486576585192573	0.0642138	22.481658082057027	12.227945295315127	1.0943669476589293	0.9276843413987675	0.015028759580834234	0.6462366619758719	0.00409875	0.050551282226442416	20.57027311354911	0.17351386061508614	15.058817099995903	12.316751601929147	1.3307283483393222	0.1489213449373574	0.38255024387578046	1.3840121323077343	5.1466670310002325	0.2992089407456997	0.07651	14.438539204568743	8.446162884428839	1.1667782438211305	7.355894689382865	0.035522522645608186	5.885808752203079	49.05523752271392	6.712390529148962
-9	26.025712841391936	13.176123399778666	0.010930006967879442	0.38664899648873524	0.00409875	18.90754580356045	2.7243042367439507	0.11749757490470401	1.0287869058516526	43.11751123741342	3.567281024141653	0.0587488	0.6503354145888268	0.6803929337504953	1.0342519093355922	4.361072780183897	0.13252633448553824	0.053283783968412275	0.9850668779801347	2.098561337832853	2.550790376128865	0.0669463	23.030890932192968	12.43424917683385	1.1380869755304468	0.9563756096894511	0.016395010451819163	0.6612654215567062	0.00409875	0.053283783968412275	21.02523465358709	0.176246	15.321137267225007	12.544915497383629	1.3621521183719754	0.15302009755031218	0.40167775606956946	1.4140696514694029	5.217712076291449	0.30604019510062436	0.0806088	14.68173185960406	8.614211741559984	1.2132307734346182	7.618214856611971	0.035522522645608186	6.000573825365814	49.6195	6.838085609279576
-8	26.60090445807659	13.490361100105202	0.012296257838864373	0.40167775606956946	0.00409875	19.41169237495389	2.778954271583348	0.11886382577568894	1.07524	43.70636536280792	3.6806798464334025	0.060115038323336936	0.6585329198147364	0.6885904389764048	1.07797	4.449879086797917	0.1352588362275081	0.053283783968412275	1.0274206549806675	2.1901001461888434	2.591777902258413	0.071045	23.62384381020043	12.651483065320454	1.176341999918025	0.9714043692702854	0.017761261322804093	0.6762941811375405	0.00409875	0.0573825	21.473364939270148	0.1803451149700108	15.57935868184116	12.774445643709099	1.3990408918885686	0.15848510103425192	0.4098752612954791	1.4413946688891015	5.273728362001831	0.30877269684259423	0.0806088	14.900331998961649	8.768598089981282	1.2596833030481056	7.917423797357672	0.0396213	6.1412976650772615	50.30125831705218	6.9965707103138275
-7	27.210252346535874	13.790936291721886	0.013662508709849303	0.4139740139084339	0.00409875	19.941797712896044	2.8322380555517603	0.12023007664667387	1.1271569685625675	44.297951989944394	3.805008675693031	0.06558	0.6708291776536007	0.704985	1.1326219720465072	4.523656633831104	0.13799133796947796	0.0560163	1.058844425013321	2.289836459770743	2.6409629336138702	0.0751438	24.13755413769076	12.833194431161449	1.217329526047573	0.9946306340770292	0.019127512193789022	0.6967879442023145	0.00409875	0.0573825	21.924227726695175	0.18444386758296558	15.840312598199283	12.968453267388957	1.4331971636631917	0.16531635538917655	0.41670651565040373	1.472818438921755	5.350238410776987	0.3142377003265339	0.0833413	15.153088410093861	8.91205	1.3197983413714425	8.201603978522536	0.0396213	6.269725246949845	50.88601368983373	7.146858306122169
-6	27.86605276460864	14.103807741177436	0.013662508709849303	0.4290027734892681	0.00409875	20.460973043870315	2.8677605781973687	0.12296257838864372	1.173609498176055	44.94008989930731	3.9416337627915237	0.0696788	0.685858	0.7200142090090582	1.1818070034019645	4.611096689574139	0.1393575888404629	0.0573825	1.099831951142869	2.410066536417417	2.6969792193242523	0.0792426	24.78515705053762	13.043597065293131	1.2528520486931811	1.0369844110775621	0.021860013935758885	0.7090842020411787	0.00409875	0.0614813	22.409246785894826	0.18854262019592036	16.119027775880205	13.174757148907682	1.4577896793409206	0.1721476097441012	0.4290027734892681	1.5001434563414535	5.451340975229871	0.32243520555244354	0.0833413	15.418141079064936	9.092399546404712	1.3648846201139453	8.472121650977552	0.0409875	6.403617832306368	51.536349104422555	7.290314647575588
-5	28.527318186165346	14.424876695858893	0.013662508709849303	0.4453977839410873	0.00409875	21.107209705846188	2.901916849971992	0.12706133100159853	1.2268932821444674	45.575396554315304	4.065962592051153	0.0724113	0.7090842020411787	0.722747	1.233724536499392	4.69444	0.14209009058243274	0.0587488	1.136720724659462	2.5617203830967443	2.759826759389559	0.0819751	25.376743677674096	13.238970939843975	1.2965720765646989	1.0561119232713512	0.023226264806743814	0.7200142090090582	0.00409875	0.0642138	22.914759608159248	0.19264137280887517	16.410039211399997	13.386526033910345	1.489213449373574	0.17761261322804092	0.43583402784419273	1.528834724632137	5.5169210170371485	0.3279002090363833	0.0874401	15.69002500239094	9.23586	1.430464661921222	8.720779309496809	0.0423538	6.541609170275846	52.119738226333126	7.45973
-4	29.180386102496144	14.748678152282322	0.015028759580834234	0.46452529613487625	0.005465	21.711092590821526	2.936073121746615	0.1311600836145533	1.2829095678548497	46.25032448458185	4.179361414342901	0.0737775	0.7213804598800432	0.7377754703318623	1.2747120626289399	4.768215539737406	0.14618884319538755	0.060115038323336936	1.1681444946921153	2.716106731518041	2.8076455398740316	0.0833413	26.063967865779514	13.497192354460125	1.3361933518232618	1.076605686336125	0.024592515677728747	0.7391417212028473	0.00409875	0.06558	23.44349869523042	0.19264137280887517	16.69695189430683	13.651578702881423	1.5370322298580466	0.18171136584099573	0.4453977839410873	1.5643572472777452	5.5920648149413195	0.33883021600426266	0.0888063	15.981036437910728	9.398439741505335	1.4974109545994836	8.966704466274097	0.0464525	6.682333009987294	52.73591736914732	7.615482354870001
-3	29.974177858538386	15.080677113931658	0.015028759580834234	0.4836528083286653	0.005465	22.36689300889429	2.9811594004891178	0.1352588362275081	1.351222111404096	46.966239940977964	4.328282759280259	0.0792426	0.7364092194608775	0.7473392264287568	1.3252633448553823	4.850190591996503	0.1489213449373574	0.0642138	1.217329526047573	2.923776863907751	2.8677605781973687	0.0833413	26.78398207478857	13.711693741204762	1.3853783831787192	1.1080294563687785	0.025958766548713673	0.7651004877515609	0.00409875	0.0737775	23.998196548850302	0.19674012542182998	16.9811	13.864713838755073	1.5670897490197149	0.18444386758296558	0.46042654352192147	1.6094435260202478	5.664476111103521	0.3401964668752476	0.0888063	16.300739141721202	9.555558591668602	1.569822250761685	9.260448403535857	0.0464525	6.831254354924651	53.360294017187435	7.782164961130163
-2	30.97290724522837	15.500116131324035	0.015028759580834234	0.509612	0.005465	23.14975475796866	3.0139494213927565	0.1407238397114478	1.405872146243493	47.717677920019675	4.527755386444059	0.0792426	0.7473392264287568	0.7651004877515609	1.3662508709849304	4.960856912546282	0.15438634842129711	0.0642138	1.2569508013061357	3.1451095050073095	2.9087481043269166	0.0874401	27.674777642670744	13.93302638230432	1.448225923244026	1.135354473788477	0.027325017419698606	0.7773967455904254	0.00409875	0.07651	24.689519489568674	0.20083887803478473	17.26667850750755	14.076482723757735	1.608077275149263	0.195374	0.4658915470058612	1.6490648012788107	5.728689902039812	0.3442952194882024	0.0929051	16.61497684204774	9.720874947057778	1.6463322995368408	9.49408	0.0478188	6.995204459442843	54.08030822619649	7.970707581326083
-1	32.60557703605536	16.18050906507453	0.016395010451819163	0.5587966062328364	0.00819751	24.276911726531225	3.0781632123290477	0.14209009058243274	1.5056084598253932	48.68361728580602	4.810569316737939	0.0819751	0.7582692333966362	0.782862	1.4222671566953125	5.086551992676895	0.15848510103425192	0.0669463	1.315699588758488	3.687511100788327	2.978426898747148	0.0929051	29.043761015397646	14.203544054759334	1.5233697211481971	1.17498	0.0314238	0.7896930034292896	0.00409875	0.0792426	25.782520186356617	0.20493763064773954	17.609607476124765	14.357930403180633	1.6422335469238862	0.20767013238970938	0.4768215539737407	1.6818548221824492	5.8352574699766375	0.3579577281980517	0.0929051	17.09043214515049	9.936742584673398	1.7378711078928313	9.775524981897176	0.049185031355457494	7.226100856639296	54.863169975270864	8.2139
0	43.62712281229079	20.02787151776809	0.016395010451819163	0.6749279302665555	0.012296257838864373	29.51648381675843	3.6055360485292307	0.1489213449373574	2.3444864946101407	55.48208161982703	5.756014919459511	0.0997363	0.7896930034292896	0.8320467804298225	1.5042422089544083	5.529217274876013	0.17488011148607108	0.071045	1.5165384667932724	7.086743267798832	3.197027038104737	0.1079338188078095	36.62372084762204	15.53837115571161	1.6886860765373737	1.2788108152418947	0.0450863	0.8293142786878528	0.00409875	0.0901726	36.467968248329754	0.23226264806743813	19.852991406282023	15.808888828166628	1.8922574563141286	0.2787151776809258	0.5219078327162434	1.8116486549260176	6.27929	0.3880152473597202	0.10656756793682455	20.833959531649203	10.660855546295412	2.0247837907996664	10.250980284999931	0.053283783968412275	7.917423797357672	59.475632915715984	8.966704466274097
1	47.48814777369421	21.234271036847787	0.016395010451819163	0.7186479581380734	0.012296257838864373	32.09596546117798	3.673848592078478	0.15438634842129711	2.955200633940404	57.53145792630443	6.290219010014619	0.1133988222917492	0.8101867664940636	0.8566392961075513	1.5561597420518356	5.7273236511688275	0.18307761671198067	0.0737775	1.6435997977948713	9.104695804243574	3.3022283551705764	0.12296257838864372	39.46415640839971	16.04525022884702	1.7610973726995751	1.3443908570491714	0.050551282226442416	0.8484417908816417	0.00409875	0.0929051	40.97522987170905	0.2431926550353176	20.81346576858443	16.33899416610878	1.9783312611861792	0.3142377003265339	0.5465003483939721	1.8840599510882188	6.436407853210007	0.39621275258562977	0.1079338188078095	21.89553645840449	11.236047162980066	2.1340838604784613	10.748295602038446	0.0573825	8.31364	61.11376771002691	9.358818466246772
2	49.04430751574604	21.855915183145928	0.016395010451819163	0.7473392264287568	0.016395010451819163	33.438990067356166	3.725766125175905	0.16121760277622177	3.3582446408809585	58.587569849575786	6.646810487341686	0.1256950801306136	0.822483	0.8839643135272499	1.603978522536308	5.853018731299441	0.18717636932493545	0.0806088	1.6914185782793436	10.08703018048174	3.378738403945732	0.1256950801306136	40.9793	16.35812167830257	1.8294099162488215	1.3881108849206891	0.053283783968412275	0.8716680556883855	0.00409875	0.0983701	42.76365226182832	0.25412266200319705	21.413249900946813	16.664161873403195	2.0288825434126214	0.33473146339130794	0.5615291079748064	1.9400762367986009	6.549806675501755	0.4057765086825243	0.11066632054977936	22.49941934337983	11.613132403371909	2.2215239162214964	11.25654092604484	0.060115038323336936	8.540434194526798	62.131624608910684	9.617039880862924
3	50.053966909403904	22.320440479280805	0.016395010451819163	0.7719317421064855	0.016395010451819163	34.31612312652849	3.772218654789392	0.1625838536472067	3.6260298115940044	59.262497779842334	6.898200647602913	0.12842758187258344	0.8388780347847471	0.9112893309469485	1.6435997977948713	5.9582200483652805	0.19810637629281488	0.0806088	1.7406036096348012	10.722336835489731	3.455248452720889	0.13389258535652315	42.014946784528576	16.616343092918722	1.8840599510882188	1.4209009058243274	0.0614813	0.9071905783339936	0.00409875	0.10246881532386977	43.84162419903543	0.2636864181000915	21.910565217985326	16.94560955282609	2.071236320413154	0.3579577281980517	0.5751916166846557	2.001557525992923	6.650909239954641	0.4180727665213887	0.11476507316273414	22.943450876449933	11.920538849343517	2.314428975448472	11.685543699534108	0.0614813	8.700285546432037	62.89809134753324	9.800117497574904
4	50.72342983618652	22.734414493189238	0.016395010451819163	0.7992567595261842	0.016395010451819163	35.089421119505964	3.828234940499774	0.16395010451819164	3.840531198338639	59.88140942439851	7.134562048283306	0.12979383274356837	0.8539067943655814	0.9358818466246772	1.67092	6.060688863689151	0.20083887803478473	0.0833413	1.7815911357643492	11.145874605495061	3.5454210102058936	0.13799133796947796	42.81147104231279	16.830844479663355	1.9332449824436764	1.4536909267279658	0.0628475	0.9317830940117224	0.00409875	0.10383506619485469	44.56710341152842	0.27734892680994083	22.33546923886164	17.16420969218368	2.110857595671717	0.372986	0.5943191288784446	2.05621	6.743814299181617	0.42490402087631335	0.1215963275176588	23.30823985900291	12.124110229120271	2.3772765155137785	12.114546473023378	0.0628475	8.864235650950228	63.49650922902463	9.968166354706051
5	51.299987703742154	23.11149973358108	0.016395010451819163	0.8156517699780033	0.017761261322804093	35.69193775361032	3.8582924596614427	0.1666826062601615	4.01814	60.38282349404997	7.32994	0.13252633448553824	0.862104	0.9563756096894511	1.7160110939570723	6.146762668561201	0.20493763064773954	0.0833413	1.818479909280942	11.492902326725234	3.6055360485292307	0.13799133796947796	43.57657153006435	17.038514612053067	1.9906275190250435	1.4837484458896342	0.06558	0.960474	0.00409875	0.10520131706583963	45.13819627560012	0.2814476794228956	22.735780744060225	17.388274835025207	2.15594	0.38664899648873524	0.6038828849753392	2.102660090445808	6.828521853182681	0.43583402784419273	0.1256950801306136	23.66346508545899	12.32904785976801	2.4606178186438594	12.482067957318323	0.0669463	8.98993	63.99655704780511	10.118453950514393
6	51.83555804516825	23.46945746177913	0.016395010451819163	0.8361455330427774	0.020493763064773955	36.2015	3.897913734920006	0.16804885713114642	4.1916576721817655	60.85554629541077	7.521211044772041	0.13662508709849303	0.8662030522044457	0.9700381183993004	1.7515336166026807	6.26016	0.2117688850026642	0.0847076	1.860833686281475	11.788012514857977	3.664284835981583	0.1448225923244026	44.205046930717415	17.23935349008785	2.0343475468965613	1.5151722159222878	0.0669463	0.9864331288511197	0.00409875	0.10656756793682455	45.61091907696091	0.28554643203585045	23.09783722487123	17.630101239189543	2.2051289057696772	0.4003115051985846	0.6243766480401132	2.1368163622204306	6.899566898473898	0.4453977839410873	0.12979383274356837	23.966772778817646	12.543549246512645	2.5275641113221208	12.801770661128797	0.0683125	9.11426	64.4338	10.261910291967812
7	52.31237959914199	23.76730015165385	0.016395010451819163	0.8498080417526267	0.020493763064773955	36.65651086852568	3.9279712540816747	0.16941510800213133	4.331015261022229	61.29547907586791	7.687893651032203	0.1407238397114478	0.8771330591723253	0.9755031218832403	1.7856898883773038	6.347601546595986	0.215868	0.0888063	1.9031874632820078	12.001147650731628	3.7162	0.15165384667932727	44.797999808724875	17.44975612421953	2.0794338256390636	1.5506947385678957	0.071045	1.0123918953998332	0.00409875	0.10930006967879442	46.0017	0.2896451846488052	23.48585247223095	17.862363887256976	2.2406514284152856	0.4180727665213887	0.6325741532660227	2.1873676444468733	6.988373205087918	0.4549615400379818	0.13389258535652315	24.242755454756605	12.703400598417883	2.604074160097277	13.094148347519571	0.0696788	9.244053393084037	64.84499883868676	10.410831636905169
8	52.70312734824368	24.039184074979847	0.016395010451819163	0.8648368013334607	0.020493763064773955	37.10190865246676	3.9621275258562973	0.1707813588731163	4.485401609443526	61.729946852841124	7.864140013389259	0.14345634145341768	0.8880630661402047	0.9837006271091497	1.8157474075389721	6.433675351468036	0.22133264109955872	0.0901726	1.9277799789597365	12.22931154618611	3.7681199021764376	0.15711885016326696	45.36362766931264	17.634199991802497	2.1258863552525513	1.5807522577295643	0.0751438	1.0301531567226374	0.00409875	0.10930006967879442	46.393780826035275	0.293744	23.802822674299453	18.07549902313063	2.2816389545448335	0.4290027734892681	0.6517016654598118	2.2242564179634665	7.051220745153225	0.46042654352192147	0.1352588362275081	24.481849357178966	12.872815706420013	2.6696542019045535	13.368764772587543	0.0696788	9.349254710149877	65.24531034388534	10.521497957454947
9	53.06245132731272	24.290574235241074	0.016395010451819163	0.8866968152692197	0.020493763064773955	37.52817892421406	4.001748801114861	0.1721476097441012	4.622026696542019	62.12615960542674	8.033555121391391	0.1448225923244026	0.8948943204951293	0.997363	1.8417061740876859	6.526580410695011	0.22543139371251347	0.0929051	1.9592	12.43424917683385	3.8077411774350005	0.16121760277622177	45.855477982867214	17.822742611998414	2.154577623543235	1.5930485155684286	0.0778763	1.058844425013321	0.00409875	0.11203257142076428	46.76130231033022	0.2978426898747148	24.110229120271065	18.277704152036396	2.311696473706502	0.4399327804571475	0.6639979232986761	2.2816389545448335	7.14959	0.46452529613487625	0.13662508709849303	24.729140764827235	13.051794570519037	2.7284029893569057	13.676171218559151	0.0696788	9.466752285054582	65.60463432295438	10.662221797166396
10	53.487355348189034	24.506441872856694	0.016395010451819163	0.9099230800759636	0.020493763064773955	37.91892667331575	4.031806320276529	0.17761261322804092	4.772314292350361	62.45952481794708	8.197505225909582	0.14618884319538755	0.9058243274630088	1.0110256445288486	1.8717636932493544	6.607189212083123	0.22953014632546828	0.0942713	1.9919937698960284	12.581804270900223	3.861024961403413	0.16395010451819164	46.3651	17.99898897435547	2.2010301531567227	1.6313035399560065	0.0792426	1.0889019441749894	0.00409875	0.11203257142076428	47.09056877023759	0.30330769335865454	24.425833071468585	18.482641782684137	2.34722	0.45632779090896675	0.6721954285245857	2.333556487642261	7.220635853155357	0.47272280136078587	0.1393575888404629	24.985995928572404	13.228040932876095	2.7926167802931974	13.942590138401211	0.0696788	9.573319852991407	65.94892954244258	10.782451873813068
11	53.80295929938656	24.79062205402156	0.016395010451819163	0.9249518396567978	0.020493763064773955	38.282349404997746	4.055032585083273	0.1803451149700108	4.877515609416201	62.77239626740262	8.366920333911713	0.14755509406637246	0.9208530870438429	1.035618160206577	1.9059199650239778	6.694629267826158	0.23362889893842306	0.0970038	2.020685038186712	12.733458117579548	3.902012487532961	0.1721476097441012	46.85830612217015	18.183432841938437	2.2379189266733155	1.664093560859645	0.0833413	1.1230582159496127	0.00409875	0.11476507316273414	47.411637724919046	0.3101389477135792	24.764663287472846	18.673916904622025	2.3936715259655976	0.4672577978768461	0.685858	2.384107769868703	7.298512152801498	0.47408905223177084	0.14345634145341768	25.21825857663984	13.39608979000724	2.851365567745549	14.20491030563032	0.071045	9.668957413960351	66.26726599538208	10.902681950459742
12	54.14725451887475	25.0406	0.016395010451819163	0.9427131009796018	0.020493763064773955	38.66353339800254	4.078258849890017	0.18307761671198067	5.018239449127649	63.1276	8.52677	0.14755509406637246	0.9372480974956622	1.0465481671744565	1.9387099859276158	6.780703072698209	0.23772765155137787	0.10246881532386977	2.0521088082193653	12.904239476452666	3.955296271501373	0.1721476097441012	47.372016449660485	18.376074214747312	2.272075198447939	1.6955173308922984	0.0860738	1.1394532264014319	0.00409875	0.11613132403371906	47.71631166914869	0.3142377003265339	25.12398726654188	18.8939	2.427827797740221	0.4850190591996502	0.7022529476862541	2.423729045127266	7.376388452447638	0.489118	0.14755509406637246	25.432759963384477	13.581899908461192	2.9155793586818413	14.423510444987908	0.0751438	9.77962	66.64435123577391	11.017447023622477
13	54.47515472791113	25.290669872802045	0.016395010451819163	0.961841	0.020493763064773955	39.04471739100734	4.102851365567745	0.18444386758296558	5.131638271419399	63.48831172379873	8.667495525528397	0.14755509406637246	0.9481781044635417	1.0561119232713512	1.9769650103151941	6.873608131925184	0.2431926550353176	0.10383506619485469	2.0835325782520187	13.046329567035098	4.019510062437664	0.176246	47.82697798969846	18.520896807071715	2.307597721093547	1.7187435956990422	0.0901726	1.1681444946921153	0.00409875	0.11749757490470401	48.00732310466848	0.31833645293948876	25.492875001707816	19.060565901110763	2.4797453308376483	0.4945828152965448	0.7145492055251186	2.4619840695148443	7.452898501222795	0.49594906616752965	0.15165384667932727	25.641796346645172	13.741751260366428	2.9674968917792683	14.661238096539286	0.0751438	9.880726298963015	66.97498394655227	11.137677100269151
14	54.74703865123715	25.535228778708348	0.017761261322804093	0.9850668779801347	0.020493763064773955	39.4109	4.12608	0.18854262019592036	5.253234598937056	63.82304318719003	8.798655609142951	0.1489213449373574	0.961841	1.0643094284972607	2.015220034702772	6.96378	0.2445589059063025	0.10520131706583963	2.117688850026642	13.176123399778666	4.079625100761001	0.17761261322804092	48.23958575273592	18.67801565723498	2.3321902367712757	1.7515336166026807	0.0929051	1.2009345155957536	0.00409875	0.11886382577568894	48.28740453322039	0.3279002090363833	25.826240214228136	19.242277266951756	2.5139016026122714	0.5055128222644243	0.7309442159769377	2.519366606096211	7.519844793901057	0.5068790731354091	0.15165384667932727	25.841268973808972	13.878376347464922	3.03718	14.8867	0.07651	9.98729	67.2523	11.24014591559302
15	54.99433005888541	25.766125175904797	0.017761261322804093	0.9959968849480142	0.020493763064773955	39.752435342177534	4.1561351495361585	0.1899088710669053	5.363900919486836	64.15504214883937	8.950309455822278	0.15028759580834233	0.9700381183993004	1.0725069337231703	2.0480100556064107	7.0361919855723905	0.25275641113221214	0.11476507316273414	2.15048	13.32367849384504	4.124711379503505	0.1803451149700108	48.66175727187026	18.847430765237114	2.3731777629008235	1.7679286270544998	0.0942713	1.235090787370377	0.00409875	0.12023007664667387	48.55928845654639	0.33609771426229285	26.11588539887694	19.41169237495389	2.545325372644925	0.5150765783613187	0.7473392264287568	2.568551637451669	7.581326083095378	0.5137103274903337	0.15302009755031218	26.044840353585723	14.001338925853565	3.0890932192969274	15.118932138319238	0.07651	10.076100173513861	67.5529	11.3508
16	55.28260899266323	26.005219078327162	0.017761261322804093	1.0151243971418031	0.021860013935758885	40.09399805992376	4.180727665213887	0.19674012542182998	5.470468487423661	64.44332108261719	9.104695804243574	0.15438634842129711	0.978236	1.0834369406910496	2.075335073026109	7.127730793928381	0.2582214146161518	0.11886382577568894	2.176437637478994	13.431612312652849	4.165698905633052	0.18171136584099573	49.062068777068845	19.016845873239244	2.412799038159387	1.7897886409902586	0.0956376	1.2665145574030303	0.00409875	0.12023007664667387	48.801114860710726	0.3470277212301723	26.41509433962264	19.609798751246704	2.5753828918065933	0.527373	0.7678329894935308	2.627300424904021	7.645539874031669	0.527373	0.15438634842129711	26.223819217684753	14.10790649379039	3.1218832402005656	15.318404765483038	0.0778763	10.182667741450684	67.81249573046603	11.46421105843455
17	55.58591668602189	26.222452966813766	0.017761261322804093	1.0315194075936225	0.021860013935758885	40.426	4.197122675665706	0.19810637629281488	5.571571051876545	64.70974000245924	9.246785894826008	0.15575259929228205	0.9932643832060443	1.0916344459169594	2.113590097413687	7.200142090090582	0.2636864181000915	0.12023007664667387	2.206495156640662	13.53408112797672	4.20669	0.18854262019592036	49.47194403836433	19.16986597078956	2.442856557321055	1.8130149057970022	0.0983701	1.3034033309196236	0.005465	0.12296257838864372	49.07983003839165	0.3565914773270668	26.707472026013416	19.779213859248834	2.606806661839247	0.5424015957810173	0.7855942508163349	2.6901479649693276	7.713852417580916	0.5396690940390475	0.15711885016326696	26.406896834396733	14.252729086114794	3.1806320276529174	15.526074897872746	0.0792426	10.263276542838797	68.0516	11.55848236853251
18	55.84687060238001	26.44788436052628	0.017761261322804093	1.0492806689164265	0.021860013935758885	40.7074	4.217616438730479	0.20357137977675463	5.6877023759102645	64.98299017665624	9.38068	0.15711885016326696	1.001461888431954	1.099831951142869	2.151845121801265	7.290314647575588	0.27325017419698605	0.1215963275176588	2.2379189266733155	13.632451190687632	4.251772710505103	0.18854262019592036	49.85722678398207	19.30649105788805	2.4729140764827235	1.8321424179907915	0.0997363	1.3389258535652317	0.005465	0.12296257838864372	49.3107	0.3647889825529764	26.986187203694346	19.94726271637998	2.6409629336138702	0.5533316027488968	0.7992567595261842	2.74343	7.779432459388193	0.5492328501359419	0.15711885016326696	26.613200715915458	14.370226661019498	3.2284508081373904	15.718716270681623	0.0792426	10.33978659161395	68.33303731231129	11.641823671662591
19	56.10645826786714	26.63096197723826	0.017761261322804093	1.076605686336125	0.023226264806743814	41.051739920484195	4.242208954408208	0.20767013238970938	5.794269943847089	65.25487409998225	9.532332326861859	0.15985135190523683	1.0069268919158936	1.1093957072397633	2.1901001461888434	7.365458445479758	0.2800814285519107	0.1256950801306136	2.262511442351044	13.730821253398547	4.292760236634651	0.19264137280887517	50.20152200347028	19.46770866066427	2.5139016026122714	1.855368682797535	0.10110256445288483	1.3594196166300057	0.005465	0.12432882925962865	49.540256581913575	0.36888773516593115	27.259437377891327	20.11394532264014	2.6696542019045535	0.5724591149426858	0.8170180208489882	2.784419275067288	7.843646250324484	0.5587966062328364	0.15848510103425192	26.79764458349842	14.483625483311247	3.2831008429767876	15.96464142745891	0.0792426	10.431325399969943	68.62541499870206	11.742926236115474
20	56.3824	26.8181	0.017761261322804093	1.0916344459169594	0.023226264806743814	41.355047613842856	4.269533971827907	0.2117688850026642	5.913133769622778	65.52675802330825	9.67442	0.16121760277622177	1.0246881532386978	1.1271569685625675	2.217425163608542	7.44333	0.2841801811648655	0.12842758187258344	2.2966677141256677	13.846952577432267	4.336480264506169	0.19810637629281488	50.58680474908803	19.60023499514981	2.5494241252578798	1.8744961949913244	0.10520131706583963	1.3840121323077343	0.00683125	0.1256950801306136	49.72879920210949	0.3784514912628257	27.516292541636496	20.265599169319472	2.7092754771631165	0.5792903692976104	0.8334130313008075	2.822674299454866	7.9078600412607765	0.5765578675556405	0.15848510103425192	26.96569344062957	14.59839055647398	3.33365	16.17231155984862	0.0792426	10.510567950487069	68.84401513805966	11.848127553181314
21	56.63109860232536	27.010779719372067	0.017761261322804093	1.1148607107237032	0.023226264806743814	41.66518656155643	4.292760236634651	0.2172338884866039	6.021067588430587	65.75218941702076	9.783722487123086	0.16121760277622177	1.0397169128195318	1.1394532264014319	2.259778940609075	7.517112292159086	0.2896451846488052	0.12842758187258344	2.328091484158321	13.96445015233697	4.3788340415067015	0.19947262716379982	50.94202997554411	19.720465071796482	2.5753828918065933	1.8922574563141286	0.10656756793682455	1.4154359023403877	0.00683125	0.12706133100159853	49.95013184320905	0.3839164947467654	27.767682701897723	20.41452051425683	2.7352342437118304	0.5902203762654898	0.8443430382686868	2.8745918325522934	7.958411323487219	0.5861216236525352	0.15848510103425192	27.109149782082987	14.70905687702376	3.399232167010507	16.392277950077194	0.0806088	10.573415490552375	69.03802276173951	11.928736354569427
22	56.87702375910265	27.208886095664887	0.017761261322804093	1.1435519790143867	0.024592515677728747	41.99855177407675	4.305056494473515	0.2172338884866039	6.139931414206277	65.99128331944311	9.921713825092564	0.1625838536472067	1.060210675884306	1.155848236853251	2.295301463254683	7.593622340934242	0.29101143551979014	0.12842758187258344	2.3540502507070347	14.054622709821976	4.40616	0.20357137977675463	51.28632519503231	19.862555162378918	2.609539163581217	1.9223149754757969	0.10930006967879442	1.449592174115011	0.00819751	0.12706133100159853	50.120913202082164	0.4003115051985846	27.993114095610238	20.577104367904035	2.7652917628734985	0.5997841323623844	0.8566392961075513	2.938805623488585	8.011695107455632	0.5970516306204144	0.15985135190523683	27.278564890085118	14.830653204541418	3.451149700107934	16.590384326370007	0.0806088	10.662221797166396	69.25798915196808	12.0216
23	57.09699014933122	27.394696214118834	0.017761261322804093	1.1640457420791606	0.024592515677728747	42.301859467435406	4.336480264506169	0.22543139371251347	6.243766480401131	66.24403973057534	10.074733922642876	0.1666826062601615	1.0711406828521852	1.1722432473050703	2.334922738513246	7.668766138838413	0.2964764390037299	0.1311600836145533	2.3827415189977184	14.140696514694028	4.449879086797917	0.20767013238970938	51.61969040755263	20.000546500348392	2.642329184484855	1.9496399928954955	0.10930006967879442	1.4782834424056945	0.00819751	0.12842758187258344	50.2985	0.4085090104244941	28.277294276775102	20.741054472422228	2.7926167802931974	0.6161791428142036	0.8730343065593704	2.9770606478761628	8.069077644036998	0.6079816375882939	0.15985135190523683	27.458910005055127	14.941319525091199	3.509898487560286	16.792589455275778	0.0806088	10.748295602038446	69.46019428087385	12.115912723894361
24	57.312857786946836	27.535420053830283	0.017761261322804093	1.176341999918025	0.024592515677728747	42.575109641632395	4.358340278441927	0.22816389545448337	6.347601546595986	66.47903488038473	10.219556514967278	0.1707813588731163	1.0848031915620346	1.1872720068859044	2.389572773352643	7.74528	0.3115051985845641	0.1352588362275081	2.408700285546432	14.23770032653396	4.50043	0.2117688850026642	51.92982935526621	20.104381566543246	2.6723867036465236	1.9674012542182995	0.11066632054977936	1.509707212438348	0.00819751	0.12979383274356837	50.513027202054836	0.41534026477941877	28.575136966649815	20.877679559520722	2.822674299454866	0.6243766480401132	0.8962605713661143	3.0153156722637413	8.13056	0.6175453936851885	0.15985135190523683	27.605098848250513	15.051985845640978	3.5536185154318036	17.002992089407456	0.0806088	10.817974396458679	69.69792193242523	12.206085281379368
25	57.52052791933655	27.691172653122564	0.017761261322804093	1.1968357629827988	0.024592515677728747	42.860656073668245	4.3788340415067015	0.22816389545448337	6.440506605822962	66.7004	10.337054089871982	0.1721476097441012	1.0930006967879442	1.2036670173377235	2.4332928012241606	7.82588	0.3156039511975189	0.13799133796947796	2.430560299482191	14.31284412443813	4.541417895153908	0.2131351358736491	52.27958957823836	20.212315385351058	2.707909226292132	1.9988250242509529	0.1133988222917492	1.5397647316000165	0.00819751	0.13389258535652315	50.7521	0.41670651565040373	28.804667112975284	20.9883	2.855464320358504	0.6394054076209473	0.9112893309469485	3.057669449264274	8.181110215457762	0.6216441462981432	0.16121760277622177	27.76221769841378	15.143524653996968	3.6014372959162757	17.20383096744224	0.0819751	10.886286940007924	69.90285956307297	12.288060333638464
26	57.72273304824231	27.86605276460864	0.017761261322804093	1.2241607804024974	0.024592515677728747	43.10248247783258	4.402060306313445	0.23089639719645322	6.55391	66.9449	10.476411678712445	0.1721476097441012	1.097099449400899	1.217329526047573	2.4756465782246937	7.898296285163882	0.31833645293948876	0.1448225923244026	2.4578853169018893	14.383889169729347	4.574207916057547	0.21996639022857375	52.59382727856489	20.35987047941743	2.742065498066755	2.0302487942836063	0.11476507316273414	1.569822250761685	0.00819751	0.13799133796947796	50.943396226415096	0.4221715191343434	29.077917287172273	21.16322599155657	2.878690585165248	0.6476029128468569	0.9276843413987675	3.1054882297487465	8.23576	0.627109	0.1625838536472067	27.9057	15.226865957127048	3.649256076400749	17.411501099831952	0.0833413	10.961430737912096	70.11736094981761	12.376866640252484
27	57.890781905373466	28.014974109545992	0.019127512193789022	1.2460207943382564	0.025958766548713673	43.38802890986843	4.415722815023295	0.23089639719645322	6.676868006503354	67.13756780019948	10.598008006230105	0.17351386061508614	1.1066632054977936	1.2282595330154524	2.5152678534832567	7.9597775743582035	0.32243520555244354	0.14618884319538755	2.4824778325796184	14.491822988537157	4.626125449154974	0.22269889197054366	52.8643	20.48693181041903	2.7693905154864535	2.05074	0.11476507316273414	1.5957810173103986	0.00819751	0.14209009058243274	51.10188132744935	0.42763652261828317	29.3293	21.318978590848854	2.901916849971992	0.6585329198147364	0.9399805992376321	3.1533070102332186	8.310904048201332	0.6312079023950378	0.16395010451819164	28.077821649611302	15.329334772450917	3.709371114724086	17.57545120435014	0.0833413	11.039307037558237	70.29633981391663	12.462940445124532
28	58.07385952208545	28.15159919664449	0.019127512193789022	1.2692470591450002	0.025958766548713673	43.66127908406542	4.436216578088069	0.23499514980940803	6.780703072698209	67.36573169565395	10.741464347683522	0.17351386061508614	1.117593212465673	1.2446545434672713	2.558987881354774	8.018526361810556	0.3292664599073682	0.14755509406637246	2.507070348257347	14.579263044280191	4.669845477026492	0.22406514284152856	53.15672263741068	20.61262689054964	2.811744292486986	2.0862650799939884	0.11749757490470401	1.628571038214037	0.00819751	0.14345634145341768	51.28222644241936	0.4412990313281325	29.610755126856393	21.461068681431282	2.9278756165207054	0.6639979232986761	0.9454456027215717	3.212055797685571	8.368286584782698	0.6380391567499625	0.1666826062601615	28.25133551022639	15.420873580806907	3.764021149563483	17.731203803642426	0.0847076	11.118549588075362	70.46028991843482	12.55584550435151
29	58.24054212834561	28.319648053775637	0.019127512193789022	1.293839574822729	0.025958766548713673	43.905837989971715	4.453977839410872	0.23636140068039294	6.880439386280108	67.57476807891464	10.893118194362849	0.17351386061508614	1.1244244668205976	1.255584550435151	2.609539163581217	8.085472654488818	0.33746396513327775	0.15028759580834233	2.5371278674190156	14.662604347410271	4.712199254027024	0.22953014632546828	53.41904280463978	20.70963070238957	2.8486330660035795	2.1231538535105816	0.11886382577568894	1.6545298047627506	0.00819751	0.14755509406637246	51.42704903474375	0.44676403481207216	29.884005301053378	21.581298758077956	2.951101881327449	0.6776604320085253	0.959108	3.251677072944134	8.429767873977019	0.6517016654598118	0.16804885713114642	28.400256855163747	15.516511141775851	3.8186711844028802	17.94297268864509	0.0860738	11.190960884237564	70.63926878253385	12.6474
30	58.43591600289645	28.478133154809885	0.019127512193789022	1.3184320905004578	0.025958766548713673	44.14083313978113	4.469006598991706	0.23772765155137787	6.989739455958903	67.79336821827225	11.020179525364448	0.17351386061508614	1.136720724659462	1.2637820556610604	2.665555449291599	8.156517699780034	0.3442952194882024	0.15028759580834233	2.568551637451669	14.740480647056412	4.751820529285587	0.23089639719645322	53.7442	20.814832019455412	2.8759580834232783	2.15048	0.12023007664667387	1.6859535747954042	0.00819751	0.1489213449373574	51.60602789884279	0.4494965365540421	30.109436694765897	21.702895085595618	2.9825256513601026	0.6817591846214802	0.9755031218832403	3.2981296025576214	8.485784159687402	0.6694629267826159	0.16804885713114642	28.551910701843074	15.594387441421995	3.8733212192422775	18.15747407538972	0.0860738	11.263372180399765	70.82234639924583	12.745754375418414
31	58.60806361264055	28.621589496263304	0.019127512193789022	1.3471233587911413	0.027325017419698606	44.422280819204026	4.485401609443526	0.23909390242236278	7.090842020411787	67.96824832975831	11.152705859849986	0.176246	1.1517494842402962	1.27198	2.716106731518041	8.21937	0.34839397210115725	0.15165384667932727	2.5972429057423523	14.80606068886369	4.7887093028021805	0.23362889893842306	54.03385569658301	20.915934583908296	2.9060156025849464	2.1655076305111143	0.12023007664667387	1.7173773448280572	0.00819751	0.1489213449373574	51.76861175248999	0.4658915470058612	30.366291858511058	21.821758911371305	3.001653163553892	0.6940554424603446	0.9932643832060443	3.350047135655049	8.555462954107632	0.6817591846214802	0.1707813588731163	28.683070785457627	15.695490005874879	3.9088437418878854	18.385637970844208	0.0860738	11.326219720465073	71.01908652466766	12.83592693290342
32	58.756984957577906	28.759580834232786	0.019127512193789022	1.3730821253398549	0.027325017419698606	44.67367097946525	4.501796619895345	0.24046015329334774	7.196043337477627	68.15269219734128	11.283865943464539	0.176246	1.1626794912081757	1.2842758187258345	2.7693905154864535	8.284945281652616	0.352493	0.15438634842129711	2.6150041670651563	14.892134493735739	4.835161832415668	0.23772765155137787	54.32759963384477	21.021135900974137	2.941538125230555	2.2023964040277075	0.12432882925962865	1.7501673657316956	0.00819751	0.15165384667932727	51.93802686049212	0.47818780484472556	30.599920757449482	21.957017747598815	3.0248794283606357	0.7036191985572391	1.0137581462708183	3.397865916139522	8.611479239818015	0.6926891915893596	0.17488011148607108	28.818329621685134	15.80615632642466	3.968958780211222	18.57827934365308	0.0874401	11.387701009659395	71.21309414834752	12.897408222097742
33	58.90044129903133	28.944024701815746	0.019127512193789022	1.4004071427595535	0.027325017419698606	44.896369871435795	4.51956	0.2472914076482724	7.298512152801498	68.2961	11.410927274466138	0.176246	1.17771	1.2952058256937138	2.817209295970926	8.3355	0.35522522645608184	0.15848510103425192	2.6505266897107647	14.960447037284986	4.8679518533193065	0.23909390242236278	54.54073476971841	21.134534723265887	2.9702293935212385	2.2297214214474064	0.1256950801306136	1.7802248848933642	0.00819751	0.15302009755031218	52.06098943888077	0.47818780484472556	30.837648409000863	22.100474089052234	3.0467394422963943	0.7145492055251186	1.0315194075936225	3.4470509474949793	8.652466765947562	0.7077179511701939	0.176246	28.945390952686733	15.886765127812769	4.009946306340771	18.75452570601014	0.0888063	11.440984793627806	71.38387550722064	12.982115776098807
34	59.04663014222672	29.080649788914243	0.019127512193789022	1.4168021532113728	0.027325017419698606	45.11633626166437	4.534586640798984	0.2486576585192573	7.377754703318623	68.49015616247456	11.52569234762887	0.1803451149700108	1.1941032612408289	1.3061358326615933	2.8663943273263834	8.406541609170276	0.3593239790690367	0.16121760277622177	2.6778517071304635	15.021928326479308	4.89938	0.24182640416433265	54.835844957851165	21.23563728771877	3.000286912682907	2.25568	0.1256950801306136	1.8007186479581379	0.00819751	0.15438634842129711	52.17302201030153	0.4795540557157105	31.064446053584362	22.231634172666784	3.0658669544901835	0.7213804598800432	1.0369844110775621	3.4894047244955115	8.716680556883855	0.7200142090090582	0.176246	29.087481043269165	15.986501441394669	4.0523000833413025	18.964928340141817	0.0888063	11.492902326725234	71.54236060825488	13.058625824873962
35	59.19008648368014	29.244599893432433	0.019127512193789022	1.4345634145341768	0.027325017419698606	45.32810514666703	4.552347902121787	0.2513901602612272	7.472026013416584	68.67733253179948	11.633626166436681	0.18171136584099573	1.2104982716926482	1.3211645922424275	2.916945609552826	8.478952905332477	0.3743527386498709	0.1666826062601615	2.7174729823890265	15.0861	4.937630647739538	0.24182640416433265	55.08996761985436	21.329908597816733	3.0207806757476807	2.2775402019318784	0.12842758187258344	1.8321424179907915	0.00819751	0.15985135190523683	52.30008334130313	0.48228655745768034	31.340428729523317	22.349131747571487	3.087726968425942	0.7282117142349678	1.0506469197874113	3.5399560067219547	8.765865588239311	0.7336767177189075	0.176246	29.228204882980613	16.079406500621644	4.116513874277595	19.161668465563647	0.0888063	11.55574986679054	71.71040946538604	13.14060087713306
36	59.32261281816567	29.392154987498802	0.020493763064773955	1.4618884319538754	0.027325017419698606	45.5399	4.5619116582186825	0.25548891287418196	7.596354842676211	68.85494514502753	11.75522249395434	0.18307761671198067	1.2268932821444674	1.3293620974683371	2.9702293935212385	8.53497	0.3784514912628257	0.16941510800213133	2.7543617559056193	15.173582173158634	4.977251922998101	0.24182640416433265	55.33316027488967	21.447406172721433	3.0508381949093493	2.299400215867638	0.12842758187258344	1.86493	0.00956376	0.15985135190523683	52.421679668820786	0.49185031355457487	31.561761370622875	22.477559329444073	3.1218832402005656	0.744607	1.0656756793682456	3.5877747872064267	8.841009386143483	0.7555367316546664	0.17761261322804092	29.36619622095009	16.173677810719607	4.158867651278127	19.347478584017598	0.0888063	11.609033650758953	71.88119082425915	13.225308431134126
37	59.433279138715456	29.51785006762942	0.020493763064773955	1.4796496932766796	0.027325017419698606	45.77077042886615	4.574207916057547	0.2650526689710765	7.691992403645158	69.00796524257784	11.885016326697908	0.18307761671198067	1.2364570382413618	1.3430246061781865	3.0221469266186656	8.61285	0.38664899648873524	0.17488011148607108	2.7775880207123635	15.241894716707883	5.020971950869619	0.24592515677728743	55.59001543863484	21.545776235432353	3.079529463200033	2.3185277280614267	0.13252633448553824	1.8895249545721586	0.00956376	0.15985135190523683	52.56786851201618	0.5027803205224544	31.780361509980466	22.59915565696173	3.13964	0.7569029825256514	1.0807044389490799	3.6314948150779442	8.88746	0.7746642438484554	0.18171136584099573	29.487792548467752	16.276146626043474	4.202587679149645	19.520992444632686	0.0888063	11.659584932985394	72.0042	13.292254723812386
38	59.55897421884606	29.64491139863102	0.020493763064773955	1.509707212438348	0.027325017419698606	45.97707431038487	4.586504173896411	0.2677851707130463	7.798559971581982	69.19787411364476	12.012077657699507	0.1858101184539505	1.2501195469512112	1.3580533657590206	3.0672332053611684	8.687989288593172	0.3893814982307051	0.176246	2.804913038132062	15.310207260257128	5.051029470031287	0.24592515677728743	55.82364433757326	21.63731504378834	3.1041219788777616	2.333556487642261	0.13389258535652315	1.9291462298307214	0.010930006967879442	0.15985135190523683	52.68673233779187	0.5082453240063941	31.978467886273275	22.71528698099545	3.154673261104204	0.7678329894935308	1.1011982020138538	3.6902436025302965	8.947576954080308	0.7855942508163349	0.18171136584099573	29.63261514079215	16.36358668178651	4.235377700053284	19.68904130176383	0.0888063	11.722432473050702	72.15990600194007	13.36739852171656
39	59.68193679723471	29.7733	0.020493763064773955	1.5329334772450918	0.027325017419698606	46.175180686677685	4.596067929993305	0.2705176724550162	7.877802522099107	69.3659	12.122743978249286	0.1899088710669053	1.2583170521771208	1.370349623597885	3.1232494910715505	8.759034333884388	0.39348025084365995	0.17761261322804092	2.8295055538097906	15.375787302064406	5.097481999644775	0.2500239093902422	56.0655	21.71792384517645	3.12598	2.3485852472230953	0.1352588362275081	1.960569999863375	0.010930006967879442	0.15985135190523683	52.79739865834164	0.5191753309742735	32.20526553085678	22.851912068093945	3.173800773297993	0.7746642438484554	1.1107619581107482	3.743527386498709	8.981733225854931	0.7965242577842143	0.18307761671198067	29.730985203503067	16.433265476206742	4.2913939857636665	19.877583921959747	0.0888063	11.794843769212902	72.29516483816758	13.457571079201564
40	59.802166873881376	29.914062820215047	0.020493763064773955	1.5575259929228205	0.027325017419698606	46.380118317325426	4.604265435219215	0.27188392332600114	7.969341330455099	69.53397182790704	12.241607804024975	0.1940076236798601	1.270613310015985	1.3799133796947796	3.1683357698140533	8.824614375691663	0.39621275258562977	0.17897886409902586	2.8650280764553986	15.429071086032817	5.137103274903338	0.2513901602612272	56.29363463719208	21.81219515527441	3.1587720137171584	2.371811512029839	0.1352588362275081	1.994726271637998	0.010930006967879442	0.16121760277622177	52.91216373150438	0.527373	32.433429426311264	22.992635907805393	3.191562034620797	0.7773967455904254	1.1298894703045375	3.795444919596136	9.018621999371526	0.8142855191070185	0.18307761671198067	29.8553	16.502944270626973	4.355607776699958	20.066126542155672	0.0888063	11.853592556665255	72.41949366742722	13.539546131460659
41	59.933326957495936	30.03156039511975	0.020493763064773955	1.5725547525036547	0.027325017419698606	46.59461970407006	4.616561693058079	0.2787151776809258	8.051316382714194	69.68562567458638	12.352274124574754	0.195374	1.2815433169838646	1.392209637533644	3.2284508081373904	8.890194417498941	0.3975790034566147	0.1803451149700108	2.896451846488052	15.483721120872215	5.176724550161901	0.2513901602612272	56.547757299195275	21.89143770579154	3.1765332750399633	2.389572773352643	0.1352588362275081	2.0247837907996664	0.010930006967879442	0.16121760277622177	53.03512630989302	0.5383028431680625	32.64109955870097	23.110133482710097	3.210689546814586	0.7869605016873199	1.153115735111281	3.859658710532428	9.070539532468953	0.8334130313008075	0.18444386758296558	29.9728	16.57398931591819	4.407525309797386	20.236907901028786	0.0888063	11.905510089762682	72.53699124233192	13.620154932848768
42	60.01666826062602	30.150424220895438	0.020493763064773955	1.5916822646974436	0.027325017419698606	46.7818	4.627491700025959	0.2828139302938805	8.142855191070185	69.83454701952373	12.464306695995518	0.195374	1.2883745713387893	1.4045058953725083	3.2831008429767876	8.955774459306218	0.4003115051985846	0.18171136584099573	2.919678111294796	15.539737406582596	5.221810828904403	0.25275641113221214	56.77045619116582	21.984342765018514	3.194294536362767	2.412799038159387	0.1352588362275081	2.05621	0.010930006967879442	0.16395010451819164	53.15672263741068	0.5465003483939721	32.83647343325181	23.2454	3.2352820624923146	0.7937917560422445	1.1681444946921153	3.91294	9.119724563824409	0.8552730452365663	0.1858101184539505	30.080745426475207	16.650499364693346	4.440315330701023	20.439113029934557	0.0901726	11.945131365021245	72.66132007159155	13.687101225527032
43	60.12323582856284	30.277485551897037	0.021860013935758885	1.6094435260202478	0.027325017419698606	46.94847867965516	4.639787957864823	0.2828139302938805	8.245324006394055	69.97663711010615	12.598199281352041	0.195374	1.2979383274356837	1.4154359023403877	3.3213558673643653	9.01452	0.40714275955350926	0.18307761671198067	2.93744	15.594387441421995	5.264164605904936	0.25548891287418196	56.98632382878144	22.05538781030973	3.2216195537824657	2.4387578047081004	0.13799133796947796	2.102660090445808	0.010930006967879442	0.16531635538917655	53.26192395447652	0.5574303553618516	33.01681854822183	23.351959886874425	3.253043323815119	0.7992567595261842	1.1859057560149195	3.982621288921072	9.175740849534792	0.8703018048174006	0.18717636932493545	30.194144248766957	16.722910660855547	4.492232863798451	20.637219406227373	0.0915388	11.990217643763748	72.78564890085117	13.743117511237413
44	60.232535898241636	30.412744388124548	0.023226264806743814	1.629937289085022	0.027325017419698606	47.12062628939926	4.6493517139617175	0.2828139302938805	8.33276	70.12282595330154	12.715696856256745	0.19810637629281488	1.3184320905004578	1.4359296654051616	3.392400912655582	9.091033295533727	0.4085090104244941	0.1899088710669053	2.9620318882953285	15.65450247974533	5.291489623324635	0.25685516374516687	57.19536021204213	22.129165357342913	3.257142076428074	2.4606178186438594	0.14209009058243274	2.1299851078655063	0.010930006967879442	0.16804885713114642	53.37532277676827	0.565628	33.17803615099805	23.458527454811254	3.270804585137923	0.8101867664940636	1.2050332682087086	4.022242564179635	9.229024633503204	0.8880630661402047	0.18717636932493545	30.310275572800677	16.7817	4.530487888186029	20.838058284262157	0.0915388	12.042135176861175	72.92364023882065	13.820993810883555
45	60.3172	30.532974464771222	0.023226264806743814	1.6504310521497958	0.028691268290683535	47.299605153498284	4.654816717445658	0.28554643203585045	8.4325	70.25535228778709	12.82772942767751	0.19947262716379982	1.3293620974683371	1.449592174115011	3.460713456204828	9.141584577760169	0.411242	0.19264137280887517	2.9934556583279823	15.70642001284276	5.316082139002363	0.25685516374516687	57.39756534094791	22.20430915524709	3.276269588621863	2.4811115817086336	0.1448225923244026	2.154577623543235	0.012296257838864373	0.16941510800213133	53.491454100801995	0.5710928640717009	33.41029879906549	23.56509502274808	3.2940308499446664	0.8183842717199732	1.2241607804024974	4.0604975885672125	9.268645908761766	0.8935280696241443	0.18717636932493545	30.442801907286217	16.851338242728133	4.564644159960652	21.015670897490196	0.0915388	12.088587706474662	73.05480032243521	13.883841350948861
46	60.40468350798574	30.643640785321004	0.023226264806743814	1.6791223204404793	0.028691268290683535	47.46355525801648	4.665746724413537	0.2896451846488052	8.517207929720055	70.39334362575657	12.928831992130396	0.19947262716379982	1.3375596026942467	1.4605221810828903	3.53039	9.218094626535324	0.4139740139084339	0.1940076236798601	3.033076933586545	15.74604128810132	5.347505909035017	0.2636864181000915	57.61616548030549	22.280819204022244	3.2967633516866366	2.5152678534832567	0.1448225923244026	2.1805363900919486	0.012296257838864373	0.17351386061508614	53.585725410899954	0.5833891219105652	33.67535146803656	23.689423852007703	3.310425860396486	0.8238492752039129	1.2391895399833317	4.1042176164387305	9.30827	0.9044580765920238	0.18717636932493545	30.542538220868114	16.900523274083586	4.60017	21.202847266815134	0.0929051	12.12957523260421	73.1627	13.946688891014167
47	60.50578607243862	30.761138360225704	0.023226264806743814	1.700982334376238	0.03279	47.65892913256732	4.673944229639447	0.2923776863907751	8.614211741559984	70.53816621808096	13.025835803970326	0.20083887803478473	1.352588362275081	1.4782834424056945	3.585042285464457	9.28367	0.4221715191343434	0.20220512890576967	3.0494719440383644	15.808888828166628	5.400789693003429	0.26915142158403127	57.81290560572733	22.373724263249215	3.32272	2.5371278674190156	0.1448225923244026	2.2133264109955872	0.012296257838864373	0.176246	53.690926727965795	0.588854	33.86935909171642	23.81785143388029	3.33092	0.8375117839137622	1.255584550435151	4.153402647794188	9.353353462762833	0.9181205853018731	0.18854262019592036	30.647739537933955	16.982498326342682	4.637055456122853	21.399587392236963	0.0942713	12.17329526047573	73.27476671266378	13.99997267498258
48	60.598691131665596	30.88000218600139	0.024592515677728747	1.726941100924952	0.03279	47.84064049840831	4.679409233123386	0.293744	8.682524285109231	70.65566379298566	13.12147336493927	0.20083887803478473	1.3676171218559152	1.4933122019865288	3.647889825529764	9.351987211891847	0.4262702717472982	0.20357137977675463	3.072698208845108	15.852608856038145	5.433579713907068	0.26915142158403127	58.00964573114915	22.447501810282404	3.3432158813001247	2.5658191357096993	0.1489213449373574	2.2406514284152856	0.012296257838864373	0.17761261322804092	53.785198038063754	0.5970516306204144	34.04014045058954	23.912122743978248	3.3609771426229287	0.8429767873977021	1.2692470591450002	4.1957564247947206	9.40527	0.9372480974956622	0.19127512193789023	30.758405858483734	17.035782110311096	4.672577978768461	21.567636249368107	0.0942713	12.214282786605276	73.37313677537469	14.072383971144781
49	60.687497438279614	31.015261022228902	0.024592515677728747	1.757	0.03279	48.0237	4.687606738349296	0.2992089407456997	8.774063093465221	70.78955637834218	13.25399969942481	0.20220512890576967	1.3826458814367493	1.5056084598253932	3.72986	9.41893	0.431735	0.20493763064773954	3.0945582227808672	15.900427636522618	5.48413	0.2705176724550162	58.21185086005492	22.53220936428347	3.3773721530747474	2.5904116513874276	0.1489213449373574	2.266610194963999	0.013662508709849303	0.17761261322804092	53.85624308335497	0.6038828849753392	34.23141557252743	24.02688781714098	3.3719071495908084	0.8470755400106568	1.2788108152418947	4.235377700053284	9.442159769376852	0.9550093588184663	0.19264137280887517	30.8704	17.112292159086252	4.70537	21.75071386608009	0.0956376	12.25663656360581	73.46467558373068	14.136597762081074
50	60.77493749402265	31.117729837552773	0.024592515677728747	1.7870561392482887	0.03279	48.18766821963849	4.6971704944461905	0.30330769335865454	8.850573142240378	70.93574522153759	13.379694779555424	0.20357137977675463	1.392209637533644	1.5206372194062274	3.787247414370227	9.468118535925568	0.44266528219911744	0.20903638326069435	3.1177844875876106	15.935950159168227	5.523752271392073	0.27188392332600114	58.40039348025085	22.605986911316656	3.397865916139522	2.6109054144522017	0.1489213449373574	2.2966677141256677	0.013662508709849303	0.17897886409902586	53.957345647807855	0.6134466410722337	34.42269069446532	24.132089134206826	3.397865916139522	0.8552730452365663	1.293839574822729	4.284562731408741	9.489978549861327	0.9727706201412704	0.19264137280887517	30.982471001325262	17.154645936086784	4.7449892749306635	21.93652398453404	0.0956376	12.305821594961266	73.55621439208667	14.19944530214638
51	60.84188378670091	31.23386116158649	0.024592515677728747	1.8116486549260176	0.03279	48.36391458199555	4.70537	0.30467394422963945	8.90659	71.04914404382933	13.465768584427472	0.20357137977675463	1.4004071427595535	1.526102222890167	3.856926208790458	9.539163581216783	0.44676403481207216	0.21040263413167926	3.1437432541363246	15.991966444878608	5.546978536198817	0.27461642506797096	58.583471096962825	22.67020070225295	3.4238246826882355	2.6286666757750057	0.1489213449373574	2.330823985900291	0.013662508709849303	0.18171136584099573	54.054349459647774	0.6189116445561734	34.62626207424207	24.234557949530693	3.411528424849371	0.8607380487205061	1.3170658396294728	4.332381511893214	9.53506	0.978236	0.1940076236798601	31.10270107797194	17.22022597789406	4.783244299318241	22.110037845149126	0.0956376	12.353640375445739	73.67781071960434	14.277321601792522
52	60.92385883896001	31.33906247865233	0.024592515677728747	1.8430724249586707	0.03279	48.53196343912669	4.712199254027024	0.30604019510062436	8.957140710177203	71.20216414137964	13.543644884073613	0.20630388151872447	1.411337149727433	1.546595985954941	3.9430000136625085	9.59108	0.4535952891669968	0.21040263413167926	3.1806320276529174	16.034320221879142	5.582501058844425	0.27734892680994083	58.76108371019087	22.735780744060225	3.445684696623994	2.6559916931947045	0.15028759580834233	2.3622477559329442	0.013662508709849303	0.18307761671198067	54.14862076974573	0.627109	34.7779	24.34659052095146	3.4320221879141446	0.8730343065593704	1.3348271009522767	4.384299044990641	9.571953602120422	0.9877993797221046	0.19674012542182998	31.201071140682853	17.29400352492725	4.820133072834834	22.320440479280805	0.0970038	12.389162898091348	73.78301203667017	14.342901643599799
53	60.98807262989631	31.441531293976198	0.024592515677728747	1.85947	0.03279	48.69864604538686	4.716298006639979	0.30740644597160927	9.037749511565314	71.35791674067193	13.654311204623394	0.20630388151872447	1.4222671566953125	1.5602584946647904	3.9976500485019058	9.663492410476412	0.45906029265093656	0.22133264109955872	3.194294536362767	16.08213900236361	5.609826076264124	0.2787151776809258	58.94006257428989	22.805459538480456	3.459347205333843	2.6887817140983428	0.15165384667932727	2.405967783804462	0.013662508709849303	0.18717636932493545	54.24562458158567	0.6353066550079925	34.97328979547225	24.466820597598133	3.453882201849904	0.8771330591723253	1.3566871148880357	4.443047832442993	9.622504884346863	1.0055606410449087	0.20083887803478473	31.337696227781347	17.3528	4.852923093738473	22.522645608186576	0.0970038	12.42605167160794	73.91007336767177	14.383889169729347
54	61.059117675187515	31.531703851461206	0.024592515677728747	1.8908912054431435	0.03279	48.87352615687293	4.725861762736874	0.30877269684259423	9.107428305985545	71.47951306818958	13.764977525173173	0.20767013238970938	1.4331971636631917	1.5752872542456244	4.079625100761001	9.737269957509598	0.4631590452638914	0.22133264109955872	3.220253302911481	16.124492779364147	5.645348598909732	0.2828139302938805	59.101280177066116	22.883335838126598	3.4798409683986176	2.7133742297760715	0.15438634842129711	2.4360253029661307	0.013662508709849303	0.1899088710669053	54.33033213558674	0.6476029128468569	35.17276242263605	24.59388192859973	3.4743759649146777	0.878499	1.370349623597885	4.49497	9.675788668315276	1.017856898883773	0.20357137977675463	31.437432541363247	17.418332354186873	4.898009372480975	22.722118235350376	0.0997363	12.457475441640595	73.99478092167284	14.441271706310713
55	61.12469771699479	31.624608910688178	0.024592515677728747	1.918216222862842	0.03279	49.05250502097195	4.729960515349829	0.30877269684259423	9.181205853018731	71.60110939570724	13.879742598335906	0.20903638326069435	1.4468596723730411	1.587583512084489	4.153402647794188	9.791919992348994	0.4686240487478311	0.22816389545448337	3.2352820624923146	16.17504406159059	5.6877023759102645	0.28691268290683536	59.244736518519524	22.93935212383698	3.5003347314633912	2.73797	0.15711885016326696	2.463350320385829	0.016395010451819163	0.19127512193789023	54.41230718784583	0.6530679163307966	35.368136297186894	24.700449496536553	3.4948697279794514	0.882598	1.393575888404629	4.535952891669968	9.724973699670732	1.0315194075936225	0.20630388151872447	31.554930116267947	17.4798	4.944461902094463	22.89836459770743	0.10110256445288483	12.499829218641127	74.06855846870603	14.504119246376018
56	61.18481275531813	31.71888022078614	0.024592515677728747	1.9428087385405708	0.03279	49.208257620264234	4.7326930170917985	0.3115051985845641	9.252250898309947	71.69674695667618	13.984943915401745	0.2117688850026642	1.4632546828248603	1.605344773407293	4.225813943956389	9.843837525446423	0.47545530310275574	0.22953014632546828	3.259874578170044	16.207834082494227	5.715027393329963	0.28827893377782027	59.381361605618025	23.003565914773272	3.51946	2.7570942576475894	0.15848510103425192	2.4947740904184825	0.016395010451819163	0.1940076236798601	54.491549738362956	0.6612654215567062	35.52935389996311	24.828877078409135	3.5167297419152104	0.8921618187531596	1.4031396445015234	4.583771672154441	9.77962	1.038350661948547	0.20630388151872447	31.64920142636591	17.53036492560764	4.98272	23.1006	0.10246881532386977	12.52852048693181	74.15053352096513	14.561501782957386
57	61.24629404451245	31.836377795690847	0.024592515677728747	1.9742325085732242	0.03279	49.35854521607258	4.742256773188693	0.3142377003265339	9.304168431407374	71.79648327025808	14.088778981596601	0.2117688850026642	1.4796496932766796	1.6149085295041876	4.288661484021696	9.916248821608624	0.4768215539737407	0.23636140068039294	3.2844670938477725	16.25292036123673	5.747817414233602	0.29101143551979014	59.5467	23.06914595658055	3.53859	2.778954271583348	0.15985135190523683	2.524831609580151	0.016395010451819163	0.195374	54.58172229584797	0.6653641741696611	35.69057150273933	24.934078395474977	3.526293498012105	0.8935280696241443	1.4127034005984178	4.632956703509898	9.821977511510664	1.058844425013321	0.20630388151872447	31.769431503012584	17.58911371305999	5.025070703482574	23.298676102906015	0.10246881532386977	12.55584550435151	74.22977607148225	14.621616821280723
58	61.30777533370677	31.925184102304865	0.024592515677728747	2.001557525992923	0.03279	49.533425327558646	4.758651783640512	0.3142377003265339	9.40527	71.89348708209802	14.189881546049484	0.2117688850026642	1.4933122019865288	1.6176410312461573	4.356974027570942	9.980462612544915	0.48228655745768034	0.23909390242236278	3.3063271077835314	16.299372890850215	5.77514	0.30330769335865454	59.70379681117046	23.137458500129792	3.561816020657713	2.8090117907450165	0.16121760277622177	2.558987881354774	0.016395010451819163	0.19674012542182998	54.651401090268195	0.6776604320085253	35.86135286161245	25.05157597037968	3.5413222575929395	0.9003593239790689	1.4290984110502372	4.684874236607326	9.865697539382182	1.0738731845941552	0.20767013238970938	31.877365321820395	17.639664995286434	5.068790731354091	23.483119970488982	0.10246881532386977	12.588635525255148	74.33087863593512	14.687196863088001
59	61.370622873772085	32.01945541240283	0.024592515677728747	2.0261500416706513	0.03279	49.69464293033487	4.760018034511497	0.3142377003265339	9.473583539409507	72.02054841309962	14.310111622696159	0.2117688850026642	1.5042422089544083	1.624472285601082	4.4102578115393545	10.040577650868252	0.48775156094162014	0.2431926550353176	3.32272	16.351290423947646	5.801101198202014	0.30467394422963945	59.865014413946696	23.19484103671116	3.585042285464457	2.8281393029388058	0.1625838536472067	2.5945104040003826	0.016395010451819163	0.19674012542182998	54.73200989165631	0.687224	36.02803546787261	25.186834806607187	3.5549847663027885	0.9099230800759636	1.4468596723730411	4.7367917697047535	9.90395	1.0943669476589293	0.20903638326069435	31.994862896725095	17.690216277512878	5.105679504870684	23.683958848523766	0.10246881532386977	12.624158047900755	74.4238	14.733649392701487
60	61.42390665774049	32.112360471629806	0.024592515677728747	2.05074	0.034156271774623256	49.85586053311109	4.765483037995437	0.3142377003265339	9.550093588184662	72.13258098452037	14.426242946729879	0.2131351358736491	1.5165384667932724	1.6340360416979764	4.490866612927466	10.09796018744962	0.4945828152965448	0.2472914076482724	3.33638	16.41140546227098	5.8352574699766375	0.3115051985845641	60.03989452543276	23.246758569808588	3.602803546787261	2.844534313390625	0.16395010451819164	2.627300424904021	0.016395010451819163	0.19810637629281488	54.81261869304441	0.6940554424603446	36.207014331971635	25.282472367576137	3.565914773270668	0.9153880835599032	1.4714521880507698	4.785976801060211	9.939475086415367	1.1093957072397633	0.21040263413167926	32.112360471629806	17.747598814094246	5.1425682783872775	23.886163977429536	0.10383506619485469	12.65558181793341	74.5058	14.799229434508765
61	61.47992294345087	32.21619553782465	0.024592515677728747	2.076701323897094	0.034156271774623256	50.01571188501632	4.770948041479377	0.3156039511975189	9.619772382604893	72.2487	14.530078012924733	0.21450138674463404	1.526102222890167	1.6531635538917657	4.567376661702622	10.151243971418031	0.5027803205224544	0.2500239093902422	3.3637096443648984	16.44692798491659	5.862582487396336	0.312871	60.24619840695149	23.298676102906015	3.6178323063680953	2.8636618255844137	0.16804885713114642	2.6682879510335686	0.016395010451819163	0.20220512890576967	54.890494992690556	0.7008866968152693	36.39965570478051	25.387673684641975	3.583676034593472	0.9290505922697525	1.487847198502589	4.846091839383548	9.984561365157871	1.1298894703045375	0.2117688850026642	32.202533029114804	17.794051343707732	5.187654557129781	24.051480332818713	0.10383506619485469	12.681540584482123	74.59456505403523	14.862076974574071
62	61.52500922219338	32.32276310576148	0.024592515677728747	2.1067588430587625	0.034156271774623256	50.16190072821172	4.775046794092331	0.31833645293948876	9.69901	72.358	14.632546828248602	0.21450138674463404	1.5424972333419864	1.6599948082466902	4.652084215703687	10.205894006257429	0.5082453240063941	0.25412266200319705	3.3814709056877024	16.494746765401064	5.88854	0.3142377003265339	60.399218504501796	23.339663629035563	3.6342273168199144	2.8868880903911576	0.16941510800213133	2.7120079789050866	0.016395010451819163	0.20357137977675463	54.977935048433594	0.7104504529121637	36.5827	25.487409998223875	3.593239790690367	0.9331493448827074	1.5069747106963782	4.908939379448855	10.013252633448554	1.1476507316273414	0.2117688850026642	32.302269342696704	17.82957386635334	5.210880821936524	24.249586709111526	0.10383506619485469	12.697935594933943	74.67107510281038	14.916727009413469
63	61.58102550790376	32.39927315453664	0.024592515677728747	2.131351358736491	0.034156271774623256	50.30399081879414	4.781878048447256	0.31833645293948876	9.78509	72.44955118658888	14.747311901411337	0.21450138674463404	1.5547934911808508	1.66546	4.7244955118658885	10.282404055032584	0.5123440766193489	0.25958766548713674	3.399232167010507	16.51933928107879	5.928162529203612	0.3142377003265339	60.52354733376143	23.40524367084284	3.6533548290137037	2.9101143551979014	0.1707813588731163	2.7489	0.016395010451819163	0.20630388151872447	55.03941633762791	0.7145492055251186	36.71662590684902	25.595343817031686	3.608268550271201	0.9440793518505868	1.5206372194062274	4.9635894142882515	10.061071413933027	1.1626794912081757	0.2131351358736491	32.39517440192368	17.867828890740917	5.2464033445821325	24.465454346727146	0.10383506619485469	12.72526061235364	74.75441640594046	14.963179539026955
64	61.62064678316233	32.48534695940869	0.024592515677728747	2.1477463691883103	0.034156271774623256	50.443348407634616	4.7846105501892255	0.32106895468145863	9.860232535898241	72.55202000191275	14.83611820802536	0.21450138674463404	1.5643572472777452	1.6804885713114643	4.810569316737939	10.353449100323802	0.5205415818452584	0.2636864181000915	3.4156271774623255	16.54393179675652	5.9664175535911905	0.31833645293948876	60.658806169988935	23.465358709166175	3.6752148429494627	2.9278756165207054	0.1707813588731163	2.7857855259382727	0.016395010451819163	0.20767013238970938	55.12822264424193	0.7213804598800432	36.87374475701228	25.696446381484567	3.6164660554971104	0.9536431079474814	1.5383984807290314	5.0114081947727245	10.114355197901439	1.1804407525309797	0.21450138674463404	32.49081196289262	17.91564767122539	5.269629609388876	24.6417	0.10383506619485469	12.755318131515308	74.82682770210266	15.028759580834233
65	61.664366811033844	32.58508327299059	0.024592515677728747	2.1696063831240693	0.034156271774623256	50.59363600344295	4.790075553673166	0.32380145642342845	9.913516319866654	72.6381	14.935854521607258	0.2172338884866039	1.5752872542456244	1.7023485852472229	4.892544368997035	10.416296640389108	0.527373	0.2664189198420614	3.426557184430205	16.576721817660157	5.995108821881874	0.31970270381047367	60.83095377973303	23.51864249313459	3.687511100788327	2.947003128714494	0.1707813588731163	2.8240405503258508	0.016395010451819163	0.20903638326069435	55.21839520172694	0.725479	37.04315986501442	25.786618938969575	3.6396923203038543	0.9673056166573306	1.5575259929228205	5.059226975257197	10.141680215321138	1.2077657699506783	0.21450138674463404	32.600112032571424	17.95936769909691	5.305152132034483	24.80155206098944	0.10383506619485469	12.777178145451067	74.89104149303895	15.099804626125449
66	61.70672058803437	32.66979082699165	0.025958766548713673	2.2010301531567227	0.034156271774623256	50.73572609402538	4.79964	0.3265339581653983	9.9791	72.70777260120504	15.035590835189158	0.2172338884866039	1.5889497629554736	1.7187435956990422	4.971786919514161	10.481876682196384	0.5369365922970776	0.27325017419698605	3.445684696623994	16.61770934378971	6.012870083204678	0.32243520555244354	60.96894511770251	23.566461273619062	3.709371114724086	2.9702293935212385	0.17351386061508614	2.8650280764553986	0.017761261322804093	0.20903638326069435	55.27577773830831	0.7377754703318623	37.1893	25.894552757777383	3.651988578142719	0.976869	1.5821185086005491	5.133004522290383	10.193597748418565	1.235090787370377	0.21450138674463404	32.68891833918544	17.9963	5.337942152938123	24.996925935540286	0.10520131706583963	12.808601915483722	74.95525528397525	15.159919664448788
67	61.7586	32.74493462489582	0.025958766548713673	2.2283551705764215	0.034156271774623256	50.86142117415599	4.806470564124984	0.3292664599073682	10.036478898255298	72.81570642001284	15.140792152254997	0.21996639022857375	1.6012460207943384	1.7324061044088914	5.049663219160302	10.552921727487602	0.5383028431680625	0.27734892680994083	3.4716434631727076	16.65733061904827	6.047026354979302	0.3279002090363833	61.086442692607214	23.611547552361564	3.7271323760468897	2.9825256513601026	0.17488011148607108	2.901916849971992	0.017761261322804093	0.2117688850026642	55.3578	0.74324	37.34236880576011	25.998387823972237	3.660186083368628	0.9891656305930896	1.5998797699233533	5.1903870588717504	10.235951525419097	1.2528520486931811	0.21450138674463404	32.80231716147719	18.065935267033733	5.372098424712746	25.19229981009113	0.10656756793682455	12.833194431161449	75.02083532578251	15.207738444933257
68	61.802358149003325	32.84467093847772	0.025958766548713673	2.259778940609075	0.034156271774623256	50.97481999644775	4.807836814995969	0.33199896164933806	10.114355197901439	72.9113	15.248725971062807	0.21996639022857375	1.621739783859112	1.7419698605057863	5.127539518806444	10.613036765810937	0.5492328501359419	0.2828139302938805	3.4894047244955115	16.6819	6.085281379366879	0.3279002090363833	61.23399778667359	23.649802576749142	3.743527386498709	3.0084844179088166	0.176246	2.941538125230555	0.017761261322804093	0.21450138674463404	55.428797835858624	0.7487054772997418	37.51861516811717	26.085827879715275	3.6806798464334025	0.998729	1.6149085295041876	5.2423045919691775	10.306996570710314	1.276078313499925	0.215868	32.89522222070417	18.105556542292295	5.39806	25.389039935512958	0.1079338188078095	12.857786946839179	75.09734537455768	15.265120981514627
69	61.836514420777945	32.92527973986583	0.025958766548713673	2.2802727036738486	0.034156271774623256	51.11281133441723	4.811935567608924	0.333365	10.171737734482805	72.98785402975695	15.364857295096526	0.21996639022857375	1.6340360416979764	1.7501673657316956	5.212247072807509	10.670419302392304	0.5574303553618516	0.2828139302938805	3.507165985818316	16.71334690475865	6.124902654625442	0.3279002090363833	61.38428538248193	23.70445261158854	3.7653874004344683	3.0303444318445756	0.17761261322804092	2.9715956443922233	0.017761261322804093	0.2172338884866039	55.502575382891806	0.7555367316546664	37.68529777437733	26.186930444168162	3.6847785990463566	1.0055606410449087	1.627204787343052	5.28739	10.36437910729168	1.2924733239517439	0.2172338884866039	32.98812727993114	18.150642821034797	5.426748459552143	25.569385050482968	0.1079338188078095	12.881013211645923	75.16429166723594	15.314306012870082
70	61.85974068558468	33.014086046479854	0.025958766548713673	2.3048652193515773	0.034156271774623256	51.24397141803178	4.813301818479909	0.33473146339130794	10.218190264096293	73.06982908201604	15.465959859549411	0.22133264109955872	1.6463322995368408	1.7542661183446506	5.28739	10.737365595070566	0.56836	0.2841801811648655	3.5167297419152104	16.750235678275242	6.159058926400066	0.3279002090363833	61.530474225677324	23.745440137718088	3.776317407402347	3.0508381949093493	0.17761261322804092	3.0153156722637413	0.017761261322804093	0.2172338884866039	55.57225417731204	0.7637342368805761	37.85198038063749	26.263440492943314	3.6998073586271913	1.0110256445288486	1.6395010451819163	5.342040905551078	10.409465386034183	1.3088683344035632	0.21860013935758885	33.07420108480319	18.199827852390253	5.459538480455781	25.752462667194955	0.1079338188078095	12.912436981678576	75.21347669859139	15.368956047709482
71	61.899361960843244	33.09469484786797	0.025958766548713673	2.330823985900291	0.034156271774623256	51.37649775251732	4.821499323705819	0.33609771426229285	10.268741546322737	73.15863538863006	15.572527427486236	0.22269889197054366	1.6627273099886601	1.7706611287964698	5.359802166873882	10.811143142103754	0.5765578675556405	0.28554643203585045	3.53312	16.772095692211003	6.187750194690749	0.33199896164933806	61.66709931277581	23.791892667331577	3.789979916112197	3.0699657071031385	0.1803451149700108	3.0617682018772285	0.017761261322804093	0.2172338884866039	55.64056672086129	0.7664667386225459	37.99407047121993	26.37547306436408	3.714836118208025	1.0137581462708183	1.6572623065047205	5.38986	10.455917915647671	1.3361933518232618	0.21860013935758885	33.15617613706229	18.249012883745714	5.488229748746464	25.964231552197614	0.1079338188078095	12.937029497356303	75.28862049649557	15.412676075580997
72	61.9403	33.17393739838509	0.025958766548713673	2.3581490033199897	0.035522522645608186	51.48716407306709	4.821499323705819	0.33746396513327775	10.338420340742967	73.22284917956635	15.664066235842226	0.22269889197054366	1.683221073053434	1.7884223901192735	5.441777219132978	10.875356933040045	0.5847553727815502	0.28827893377782027	3.5536185154318036	16.803519462243656	6.215075212110448	0.33609771426229285	61.77913188419658	23.83151394259014	3.8104736791769707	3.0904594701679122	0.18171136584099573	3.097290724522837	0.017761261322804093	0.21860013935758885	55.71297801702349	0.7732979929774705	38.156654324867134	26.46837812359105	3.725766125175905	1.0205894006257428	1.6750235678275245	5.443143470003962	10.490074187422294	1.352588362275081	0.22269889197054366	33.257278701515176	18.283169155520337	5.514188515295179	26.166436681103384	0.10930006967879442	12.957523260421077	75.35010178568989	15.470058612162365
[truncated: 19 more columns]

## Sheet: Moderate-Severe TBI Group
Months to index date	adjustment_disorder	alcohol_abuse	als	amphetamine_abuse	anoxic_brain	anxiety	any_fall	atherosclerosis	attention	back_pain	bipolar	brain_tumor	cad	cancer	cannabis_abuse	cardiac	chronic_fatigue	cirrhosis	cocaine_abuse	cognitive_dysfunction	constipation	conversion_disorder	depression	diabetes	drug_induced_mental	dysphagia	encephalopathy	fatty_liver	ftd	hallucinogens_abuse	headache2	hep_c	hypercholesterol	hypertension	ibs	injury	kidney	liver	lung_dx	mi	ms	neck_pain	neuropathic_pain	opioid_abuse	osa	other_demyelinating	other_drug_abuse	other_pain	other_sud
-72	5.8124261132273745	3.0474188887429396	0	0.039406278733744915	0	3.5399973729147507	0.6370681728622094	0.00656771	0.20359910679101537	13.227374228293709	0.8406672796532246	0.00656771	0.13135426244581636	0.21673453303559703	0.1773282543018521	1.0968080914225666	0.039406278733744915	0.013135426244581635	0.1707605411795613	0.16419282805727045	0.7618547221857349	0.019703139366872457	5.103113096019966	3.4677525285695525	0.20359910679101537	0.3021148036253776	0	0.10508340995665308	0	0	5.805858400105084	0.039406278733744915	4.288716668855904	3.500591094181006	0.3546565086037042	0.0328386	0.0722448	0.27584395113621435	1.6747668461841587	0.045974	0.019703139366872457	4.111388414554052	2.1476421909890977	0.11165112307894391	0.8012610009194797	0.013135426244581635	1.3135426244581636	15.65086037041902	1.477735452515434
-71	6.042296072507553	3.1262314462104297	0	0.0525417	0	3.625377643504532	0.6633390253513727	0.00656771	0.21673453303559703	13.542624458163669	0.8603704190200971	0.00656771	0.13135426244581636	0.21673453303559703	0.1838959674241429	1.1296466570340207	0.039406278733744915	0.013135426244581635	0.1773282543018521	0.16419282805727045	0.7881255746748982	0.019703139366872457	5.313279915933272	3.546565086037042	0.21673453303559703	0.3021148036253776	0	0.11165112307894391	0	0	5.956915801917772	0.045974	4.426638644424012	3.5859713647707867	0.361224	0.039406278733744915	0.0722448	0.29554709050308686	1.7207408380401943	0.045974	0.019703139366872457	4.262445816366741	2.213319322212006	0.11165112307894391	0.8472349927755156	0.013135426244581635	1.3529489031919086	15.979246026533561	1.5302771574937606
-70	6.199921187442532	3.1919085774333373	0	0.0525417	0	3.7501641928280574	0.6764744515959543	0.00656771	0.22330224615788782	13.857874688033627	0.8800735583869697	0.00656771	0.14449	0.22330224615788782	0.19046368054643373	1.1756206488900565	0.039406278733744915	0.013135426244581635	0.1773282543018521	0.1707605411795613	0.8078287140417707	0.019703139366872457	5.431498752134507	3.625377643504532	0.22330224615788782	0.30868251674766845	0	0.11165112307894391	0	0	6.094837777485879	0.0591094	4.57113	3.6647839222382768	0.361224	0.039406278733744915	0.091948	0.3218179429922501	1.76671	0.0525417	0.019703139366872457	4.3872323656902665	2.2986995928017864	0.12478654932352555	0.8735058452646789	0.013135426244581635	1.379219755681072	16.353605674504138	1.5434125837383423
-69	6.383817154866675	3.2707211349008274	0	0.0525417	0	3.881518455273874	0.6961775909628267	0.00656771	0.22330224615788782	14.153421778536712	0.8932089846315513	0.00656771	0.14449	0.22986995928017864	0.19046368054643373	1.2018915013792197	0.039406278733744915	0.013135426244581635	0.1838959674241429	0.19046368054643373	0.8472349927755156	0.019703139366872457	5.582556153947196	3.737028766583476	0.22986995928017864	0.3218179429922501	0	0.11165112307894391	0	0	6.272166031787732	0.0591094	4.695914882437934	3.783002758439511	0.37435964797057664	0.039406278733744915	0.091948	0.3218179429922501	1.7929856823853934	0.0591094	0.019703139366872457	4.472612636280047	2.351241297780113	0.13135426244581636	0.9260475502430053	0.013135426244581635	1.4186260344148167	16.76737160120846	1.589386575594378
-68	6.528306843557073	3.356101405490608	0	0.0525417	0	4.01287	0.7290161565742809	0.00656771	0.23643767240246943	14.45553658216209	0.906344	0.00656771	0.14449	0.22986995928017864	0.19703139366872455	1.2544332063575463	0.039406278733744915	0.013135426244581635	0.1838959674241429	0.19703139366872455	0.8800735583869697	0.019703139366872457	5.746748982004466	3.802705897806384	0.2495730986470511	0.3218179429922501	0	0.11165112307894391	0	0	6.456061999211875	0.0591094	4.81413	3.8421121765401285	0.3874950742151583	0.045974	0.091948	0.3349533692368317	1.7995533955076841	0.0656771	0.019703139366872457	4.557992906869828	2.4431892814921845	0.13792197556810717	0.9588861158544595	0.019703139366872457	1.451464600026271	17.128595822934454	1.6222251412058322
-67	6.6924996716143434	3.4677525285695525	0	0.0591094	0	4.09825	0.7552870090634441	0.00656771	0.2495730986470511	14.810193090765795	0.939183	0.00656771	0.14449	0.23643767240246943	0.19703139366872455	1.2872717719690003	0.039406278733744915	0.013135426244581635	0.19703139366872455	0.21016681991330616	0.8932089846315513	0.019703139366872457	5.8912386706948645	3.927492447129909	0.2561408117693419	0.3218179429922501	0	0.11165112307894391	0	0.00656771	6.626822540391436	0.0591094	4.965191120451859	3.9603310127413636	0.3874950742151583	0.0525417	0.091948	0.3349533692368317	1.8389596742414291	0.0722448	0.019703139366872457	4.669644029948772	2.5088664127150926	0.13792197556810717	0.9917246814659136	0.019703139366872457	1.5105740181268883	17.555497175883357	1.701037698673322
-66	6.922369630894523	3.579403651648496	0	0.0656771	0	4.216471824510705	0.7881255746748982	0.00656771	0.2627085248916327	15.164849599369498	0.9720215420990411	0.00656771	0.14449	0.24300538552476028	0.21016681991330616	1.3201103375804544	0.045974	0.013135426244581635	0.20359910679101537	0.22330224615788782	0.9194798371207146	0.019703139366872457	6.022592933140681	4.026008143964272	0.27584395113621435	0.3283856561145409	0	0.11165112307894391	0	0.00656771	6.797583081570997	0.0591094	5.13595	4.065414422698017	0.40063050045973986	0.0525417	0.091948	0.3349533692368317	1.8915013792197555	0.0722448	0.019703139366872457	4.81413	2.6139498226717457	0.13792197556810717	1.0508340995665308	0.019703139366872457	1.549980296860633	17.99553395507684	1.7601471167739393
-65	7.053723893340338	3.6450807828714042	0	0.0656771	0	4.354393800078812	0.8209641402863522	0.00656771	0.27584395113621435	15.526073821095496	0.9785892552213319	0.013135426244581635	0.15762511493497966	0.24300538552476028	0.22986995928017864	1.3398134769473269	0.045974	0.013135426244581635	0.21016681991330616	0.22986995928017864	0.9260475502430053	0.019703139366872457	6.173650334953369	4.137659267043216	0.27584395113621435	0.34808879548141336	0	0.11165112307894391	0	0.00656771	6.935505057139105	0.0591094	5.241035071588073	4.17707	0.41376592670432155	0.0525417	0.091948	0.3349533692368317	1.9374753710757913	0.0722448	0.019703139366872457	4.952055694207277	2.6796269538946538	0.14449	1.1296466570340207	0.019703139366872457	1.5762511493497964	18.409299881781163	1.8061211086299749
-64	7.204781295153027	3.7764350453172204	0	0.0788126	0	4.531722054380665	0.8340995665309339	0.00656771	0.28241166425850517	15.900433469066073	0.9917246814659136	0.013135426244581635	0.15762511493497966	0.24300538552476028	0.22986995928017864	1.379219755681072	0.0525417	0.013135426244581635	0.23643767240246943	0.22986995928017864	0.9523184027321687	0.019703139366872457	6.410088007355838	4.25588	0.288979	0.3546565086037042	0	0.11821883620123472	0	0.00656771	7.086562458951794	0.0591094	5.306712202810981	4.295284381978195	0.43346906607119406	0.0525417	0.0985157	0.3415210823591226	1.9703139366872453	0.0722448	0.019703139366872457	5.096545382897675	2.6993300932615263	0.15762511493497966	1.2018915013792197	0.019703139366872457	1.6484959936949957	19.013529489031917	1.878365952975174
-63	7.401812688821751	3.9209247340076185	0	0.0788126	0	4.702482595560226	0.8735058452646789	0.00656771	0.3021148036253776	16.30106396952581	1.0311309601996583	0.013135426244581635	0.15762511493497966	0.2495730986470511	0.23643767240246943	1.405490608170235	0.0525417	0.013135426244581635	0.2561408117693419	0.24300538552476028	0.9851569683436227	0.019703139366872457	6.587416261657691	4.328122947589649	0.288979	0.361224	0	0.11821883620123472	0	0.00656771	7.217916721397609	0.0591094	5.405227899645344	4.374096939445685	0.44003677919348483	0.0591094	0.10508340995665308	0.34808879548141336	1.9965847891764088	0.0722448	0.019703139366872457	5.168790227242874	2.791278076973598	0.1707605411795613	1.2347300669906738	0.0262709	1.701037698673322	19.538946538815186	1.9112045185866282
-62	7.611979508735059	3.9866018652305266	0	0.091948	0	4.860107710495205	0.9326152633652962	0.00656771	0.30868251674766845	16.67542361749639	1.0508340995665308	0.013135426244581635	0.15762511493497966	0.2495730986470511	0.24300538552476028	1.4251937475371075	0.0525417	0.013135426244581635	0.28241166425850517	0.2692762380139236	1.0376986733219493	0.019703139366872457	6.7319059503480885	4.433206357546302	0.3021148036253776	0.38092736109286746	0	0.11821883620123472	0	0.00656771	7.454354393800079	0.0591094	5.523446735846578	4.485748062524629	0.4663076316826481	0.0656771	0.11165112307894391	0.34808879548141336	2.049126494154735	0.0722448	0.019703139366872457	5.2804413503218175	2.850387495074215	0.1773282543018521	1.267568632602128	0.0328386	1.7470116905293578	20.05779587547616	1.9440430841980822
-61	7.848417181137528	4.078549848942599	0	0.091948	0	5.004597399185603	0.9588861158544595	0.00656771	0.3218179429922501	17.141731249179035	1.0968080914225666	0.013135426244581635	0.15762511493497966	0.2627085248916327	0.24300538552476028	1.4449	0.0525417	0.013135426244581635	0.29554709050308686	0.2692762380139236	1.0574018126888218	0.019703139366872457	6.961775909628268	4.564560619992119	0.3021148036253776	0.38092736109286746	0	0.11821883620123472	0	0.00656771	7.657953500591094	0.0591094	5.635097858925523	4.617102324970445	0.47287534480493887	0.0656771	0.11165112307894391	0.3677919348482858	2.121371338499934	0.0722448	0.019703139366872457	5.418363325889925	2.929200052541705	0.1773282543018521	1.3332457638250361	0.0328386	1.7929856823853934	20.497832654669644	2.016287928543281
-60	8.157099697885197	4.17707	0	0.091948	0	5.109680809142256	0.9785892552213319	0.00656771	0.3218179429922501	17.621174307106266	1.1362143701563117	0.013135426244581635	0.1707605411795613	0.2692762380139236	0.2495730986470511	1.477735452515434	0.0525417	0.013135426244581635	0.29554709050308686	0.28241166425850517	1.0705372389334034	0.019703139366872457	7.112833311440957	4.623670038092736	0.30868251674766845	0.3874950742151583	0	0.12478654932352555	0	0.00656771	7.828714041770655	0.0591094	5.766452121371338	4.65651	0.47287534480493887	0.0656771	0.11821883620123472	0.38092736109286746	2.1607776172336792	0.0722448	0.019703139366872457	5.503743596479706	3.001444896886904	0.1838959674241429	1.3726520425587811	0.0328386	1.84553	21.154603966898726	2.049126494154735
-59	8.393537370287666	4.282148955733613	0	0.091948	0	5.260738210954945	0.9982923945882044	0.00656771	0.3283856561145409	17.923289110731645	1.1821883620123474	0.013135426244581635	0.1838959674241429	0.2692762380139236	0.2495730986470511	1.5040063050045973	0.0525417	0.013135426244581635	0.3021148036253776	0.3021148036253776	1.1099435176671482	0.019703139366872457	7.2901615657428085	4.7747274399054245	0.3152502298699593	0.3940627873374491	0	0.12478654932352555	0	0.00656771	8.019177722317089	0.0591094	5.8584	4.807566005516879	0.48601077104952056	0.0656771	0.13135426244581636	0.38092736109286746	2.213319322212006	0.0788126	0.0262709	5.667936424536976	3.034283462498358	0.19046368054643373	1.4449	0.0328386	1.8980690923420467	21.58150531984763	2.121371338499934
-58	8.570865624589517	4.4003677919348485	0	0.091948	0	5.444634178379088	1.0376986733219493	0.00656771	0.3415210823591226	18.409299881781163	1.2084592145015105	0.019703139366872457	0.1838959674241429	0.2692762380139236	0.2495730986470511	1.549980296860633	0.0525417	0.013135426244581635	0.3021148036253776	0.3218179429922501	1.1165112307894391	0.019703139366872457	7.493760672533824	4.8666754236174965	0.3218179429922501	0.40063050045973986	0	0.14449	0	0.00656771	8.242479968474976	0.0722448	6.042296072507553	4.8929462761066596	0.4925784841718113	0.0656771	0.13792197556810717	0.4203336398266123	2.2921318796794954	0.0788126	0.0262709	5.773019834493629	3.106528306843557	0.19703139366872455	1.4974385918823065	0.0328386	1.9309076579535005	22.093786943386313	2.1542099041113887
-57	8.74819	4.49232	0	0.091948	0	5.615394719558649	1.0705372389334034	0.013135426244581635	0.361224	18.83620123473007	1.2478654932352555	0.019703139366872457	0.19046368054643373	0.27584395113621435	0.2495730986470511	1.5762511493497964	0.0525417	0.013135426244581635	0.3021148036253776	0.3415210823591226	1.1296466570340207	0.0262709	7.697359779324839	5.011165112307895	0.3349533692368317	0.4203336398266123	0	0.14449	0	0.00656771	8.42638	0.0722448	6.127676343097334	5.030868251674766	0.505714	0.0656771	0.13792197556810717	0.43346906607119406	2.3381058715355314	0.0788126	0.0262709	5.924077236306318	3.185340864311047	0.19703139366872455	1.5631157231052148	0.039406278733744915	2.0031525022986996	22.638907132536453	2.2264547484565873
-56	9.017470116905294	4.617102324970445	0	0.091948	0.00656771	5.8255615394719555	1.0968080914225666	0.013135426244581635	0.37435964797057664	19.17772231708919	1.3004071982135819	0.0262709	0.20359910679101537	0.28241166425850517	0.2627085248916327	1.5959542887166687	0.0525417	0.013135426244581635	0.3021148036253776	0.3677919348482858	1.1362143701563117	0.0262709	8.02575	5.12938	0.3349533692368317	0.44003677919348483	0.00656771	0.14449	0	0.00656771	8.649678182057007	0.0722448	6.357546302377512	5.168790227242874	0.5122816235386838	0.0656771	0.1510574018126888	0.44660449231577565	2.397215289636149	0.0788126	0.0262709	6.081702351241298	3.2707211349008274	0.21016681991330616	1.6222251412058322	0.039406278733744915	2.0753973466438986	23.085511624852227	2.285564166557205
-55	9.267043215552345	4.761592013660843	0	0.0985157	0.00656771	6.016025220018389	1.1296466570340207	0.0262709	0.37435964797057664	19.644029948771838	1.3332457638250361	0.0262709	0.21016681991330616	0.29554709050308686	0.2692762380139236	1.6550637068172862	0.0525417	0.013135426244581635	0.3283856561145409	0.3677919348482858	1.1493497964008932	0.0262709	8.26875	5.227899645343491	0.3349533692368317	0.44660449231577565	0.00656771	0.1510574018126888	0	0.00656771	8.840141862603442	0.0788126	6.495468277945619	5.273873637199527	0.5254170497832654	0.0656771	0.1510574018126888	0.4663076316826481	2.416918429003021	0.0853803	0.0262709	6.259030605543151	3.3495336923683174	0.21673453303559703	1.6813345593064493	0.045974	2.1345067647445157	23.6044	2.357809010902404
-54	9.510048601077106	4.952055694207277	0	0.0985157	0.00656771	6.160514908708787	1.1887560751346382	0.0262709	0.3874950742151583	20.05779587547616	1.3529489031919086	0.0328386	0.22330224615788782	0.29554709050308686	0.28241166425850517	1.727308551162485	0.0591094	0.013135426244581635	0.3415210823591226	0.38092736109286746	1.1887560751346382	0.0262709	8.492053067122027	5.326415342177854	0.3415210823591226	0.4597399185603573	0.00656771	0.15762511493497966	0	0.00656771	9.083147248128201	0.0788126	6.672796532247471	5.372389334033889	0.5319847629055563	0.0656771	0.15762511493497966	0.48601077104952056	2.4366215683698935	0.0985157	0.0262709	6.410088007355838	3.4414816760803886	0.22330224615788782	1.740443977407067	0.045974	2.16735	24.103507158807304	2.4103507158807305
-53	9.785892552213319	5.103113096019966	0	0.0985157	0.00656771	6.311572310521477	1.2215946407460923	0.0262709	0.3940627873374491	20.54380664652568	1.3857874688033627	0.0328386	0.22986995928017864	0.29554709050308686	0.288979	1.7864179692631026	0.0591094	0.013135426244581635	0.3415210823591226	0.40063050045973986	1.2018915013792197	0.0328386	8.728490739524497	5.477472743990543	0.38092736109286746	0.47944305792722974	0.00656771	0.16419282805727045	0	0.00656771	9.30645	0.0788126	6.797583081570997	5.536582162091159	0.5516879022724287	0.0722448	0.1707605411795613	0.4991461972941022	2.5088664127150926	0.0985157	0.0262709	6.574280835413108	3.500591094181006	0.22986995928017864	1.8061211086299749	0.045974	2.2198870353342963	24.74057533166951	2.4694601339813476
-52	10.10114278208328	5.234467358465782	0	0.0985157	0.00656771	6.528306843557073	1.2412977801129648	0.0262709	0.40719821358203073	20.918166294496256	1.4383291737816892	0.0328386	0.22986995928017864	0.3021148036253776	0.3021148036253776	1.8389596742414291	0.0591094	0.013135426244581635	0.3546565086037042	0.43346906607119406	1.2347300669906738	0.0328386	8.932089846315513	5.648233285170104	0.3874950742151583	0.4925784841718113	0.00656771	0.16419282805727045	0	0.00656771	9.490345461710232	0.0788126	6.98148	5.713910416393012	0.5713910416393012	0.0722448	0.1773282543018521	0.4991461972941022	2.587678970182582	0.10508340995665308	0.0262709	6.738473663470379	3.5662682254039146	0.2495730986470511	1.8849336660974647	0.045974	2.252725600945751	25.19374753710758	2.515434125837383
-51	10.383554446341783	5.372389334033889	0	0.10508340995665308	0.00656771	6.7187705241035065	1.267568632602128	0.039406278733744915	0.41376592670432155	21.34506764744516	1.4908708787600158	0.0328386	0.23643767240246943	0.3021148036253776	0.3021148036253776	1.8980690923420467	0.0591094	0.013135426244581635	0.3940627873374491	0.4663076316826481	1.2610009194798373	0.0328386	9.201366084329436	5.792722973860502	0.40719821358203073	0.4925784841718113	0.00656771	0.1707605411795613	0	0.00656771	9.772757125968738	0.0788126	7.125968737685538	5.851832391961119	0.6042296072507553	0.0722448	0.1773282543018521	0.5319847629055563	2.6205175357940367	0.10508340995665308	0.0262709	6.863260212793905	3.6713516353605673	0.28241166425850517	1.9703139366872453	0.045974	2.318402732168659	25.6798	2.627085248916327
-50	10.698804676211743	5.516879022724288	0	0.10508340995665308	0.00656771	6.915801917772231	1.3135426244581636	0.039406278733744915	0.41376592670432155	21.778536713516353	1.5237094443714698	0.039406278733744915	0.23643767240246943	0.30868251674766845	0.30868251674766845	1.950610797320373	0.0591094	0.013135426244581635	0.4203336398266123	0.47944305792722974	1.3004071982135819	0.0328386	9.46407	5.937212662550899	0.41376592670432155	0.4925784841718113	0.00656771	0.1707605411795613	0	0.00656771	10.02233022461579	0.0788126	7.2901615657428085	5.989754367529226	0.6239327466176278	0.0722448	0.1773282543018521	0.5385524760278472	2.719033232628399	0.10508340995665308	0.0328386	7.014317614606594	3.7107579140943128	0.3021148036253776	2.0031525022986996	0.045974	2.397215289636149	26.283987915407852	2.712465519506108
-49	10.941810061736504	5.62196	0	0.11821883620123472	0.00656771	7.119401024563247	1.3595166163141994	0.045974	0.4203336398266123	22.21857349270984	1.5696834362275056	0.039406278733744915	0.23643767240246943	0.3283856561145409	0.3283856561145409	1.9703139366872453	0.0591094	0.013135426244581635	0.4531722054380665	0.4991461972941022	1.3135426244581636	0.0328386	9.805595691580193	6.055431498752135	0.43346906607119406	0.4925784841718113	0.00656771	0.20359910679101537	0	0.013135426244581635	10.225929331406803	0.0788126	7.441218967555498	6.114540916852752	0.6370681728622094	0.0722448	0.19046368054643373	0.5845264678838828	2.7715749376067254	0.11165112307894391	0.039406278733744915	7.158807303296992	3.8158413240509654	0.3349533692368317	2.029423354787863	0.045974	2.4497569946144755	26.842243530802573	2.791278076973598
-48	11.362143701563115	5.773019834493629	0	0.12478654932352555	0.00656771	7.434651254433207	1.379219755681072	0.045974	0.44003677919348483	22.770261394982267	1.628792854328123	0.039406278733744915	0.24300538552476028	0.3349533692368317	0.3349533692368317	2.022855641665572	0.0591094	0.013135426244581635	0.4597399185603573	0.5188493366609747	1.3398134769473269	0.0328386	10.088007355838698	6.213056613687114	0.44003677919348483	0.4991461972941022	0.00656771	0.21673453303559703	0	0.013135426244581635	10.534611848154473	0.0853803	7.566005516879022	6.272166031787732	0.6633390253513727	0.0788126	0.19703139366872455	0.5976618941284645	2.824116642585052	0.11821883620123472	0.045974	7.342703270721135	3.9406278733744906	0.34808879548141336	2.1016681991330617	0.045974	2.515434125837383	27.525285695520818	2.863522921318797
-47	11.651123078943911	5.917509523184028	0	0.12478654932352555	0.00656771	7.638250361224222	1.3989228950479442	0.045974	0.44660449231577565	23.26940759227637	1.6813345593064493	0.039406278733744915	0.2495730986470511	0.3415210823591226	0.3546565086037042	2.0425587810324446	0.0591094	0.013135426244581635	0.47287534480493887	0.5451201891501379	1.3529489031919086	0.0328386	10.311309601996586	6.423223433600421	0.44660449231577565	0.4991461972941022	0.00656771	0.22330224615788782	0	0.013135426244581635	10.856429791146722	0.091948	7.7170629186917115	6.488900564823329	0.6764744515959543	0.0788126	0.19703139366872455	0.6173650334953369	2.902929200052542	0.11821883620123472	0.045974	7.533166951267568	4.071982135820307	0.3546565086037042	2.206751609089715	0.045974	2.6205175357940367	28.16892158150532	2.9423354787862865
-46	11.966373308813871	6.048863785629844	0	0.13135426244581636	0.00656771	7.815578615526074	1.4646000262708525	0.045974	0.4663076316826481	23.709444371469854	1.6944699855510312	0.039406278733744915	0.2495730986470511	0.34808879548141336	0.3546565086037042	2.1016681991330617	0.0591094	0.013135426244581635	0.4991461972941022	0.5713910416393012	1.3726520425587811	0.0328386	10.5872	6.508603704190201	0.4531722054380665	0.505714	0.00656771	0.23643767240246943	0	0.013135426244581635	11.15197688164981	0.091948	7.914094312360436	6.574280835413108	0.68961	0.0788126	0.20359910679101537	0.6370681728622094	2.9751740443977406	0.11821883620123472	0.045974	7.677656639957966	4.183633258899251	0.3546565086037042	2.305267305924077	0.045974	2.7058978063838173	28.832260606856693	3.0211480362537766
-45	12.229081833705504	6.245895179298568	0	0.13135426244581636	0.00656771	8.058584001050834	1.4908708787600158	0.045974	0.48601077104952056	24.129778011296466	1.7141731249179035	0.039406278733744915	0.2561408117693419	0.361224	0.3677919348482858	2.1870484697228423	0.0656771	0.013135426244581635	0.5188493366609747	0.5845264678838828	1.412058321292526	0.0328386	10.862997504269014	6.653093392880599	0.4663076316826481	0.5254170497832654	0.00656771	0.24300538552476028	0	0.019703139366872457	11.421253119663733	0.091948	8.065151714173124	6.7319059503480885	0.7027453040851175	0.0853803	0.21016681991330616	0.6502035991067909	3.0277157493760676	0.11821883620123472	0.045974	7.854984894259818	4.301852095100486	0.3546565086037042	2.3775121502692764	0.045974	2.7650072244844344	29.48903191908577	3.093392880598975
-44	12.491790358597136	6.364114015499803	0	0.13135426244581636	0.00656771	8.242479968474976	1.5302771574937606	0.045974	0.4925784841718113	24.569814790489954	1.7470116905293578	0.039406278733744915	0.2561408117693419	0.361224	0.37435964797057664	2.2264547484565873	0.0656771	0.013135426244581635	0.5451201891501379	0.6042296072507553	1.4317614606593985	0.0328386	11.178247734138973	6.804150794693288	0.48601077104952056	0.5451201891501379	0.00656771	0.2495730986470511	0	0.019703139366872457	11.736503349533692	0.091948	8.301589386575595	6.896098778405359	0.7158807303296992	0.0853803	0.22986995928017864	0.6502035991067909	3.093392880598975	0.11821883620123472	0.045974	8.012610009194798	4.433206357546302	0.3677919348482858	2.4825955602259295	0.045974	2.8766583475633785	30.218048075660054	3.224747143044792
-43	12.833311440956258	6.554577696046236	0	0.14449	0.00656771	8.446079075265994	1.5762511493497964	0.045974	0.4991461972941022	25.042690135294894	1.8258242479968476	0.039406278733744915	0.28241166425850517	0.37435964797057664	0.37435964797057664	2.278996453434914	0.0656771	0.013135426244581635	0.5516879022724287	0.6305004597399186	1.477735452515434	0.0328386	11.414685406541441	6.948640483383686	0.505714	0.5713910416393012	0.00656771	0.2627085248916327	0	0.019703139366872457	11.979508735058452	0.091948	8.472349927755156	7.047156180218048	0.722448	0.0853803	0.22986995928017864	0.6699067384736634	3.145934585577302	0.11821883620123472	0.045974	8.163667411007488	4.525154341258373	0.37435964797057664	2.607382109549455	0.045974	2.9423354787862865	30.82227768291081	3.3101274136345724
-42	13.253645080782873	6.74504	0	0.1510574018126888	0.00656771	8.754761592013661	1.628792854328123	0.045974	0.5188493366609747	25.67319059503481	1.9046368054643374	0.039406278733744915	0.28241166425850517	0.3940627873374491	0.40719821358203073	2.3315381584132404	0.0656771	0.013135426244581635	0.5845264678838828	0.6699067384736634	1.4974385918823065	0.0328386	11.79561276763431	7.093130172074084	0.5188493366609747	0.6042296072507553	0.00656771	0.27584395113621435	0	0.019703139366872457	12.215946407460923	0.091948	8.695652173913043	7.191645868908446	0.7487192959411533	0.0853803	0.2495730986470511	0.6961775909628267	3.2116117168002103	0.11821883620123472	0.045974	8.327860239064758	4.610534611848154	0.40063050045973986	2.712465519506108	0.045974	3.0474188887429396	31.511887560751344	3.428346249835807
-41	13.63457244187574	6.961775909628268	0	0.15762511493497966	0.00656771	9.043740969394456	1.6484959936949957	0.0525417	0.5385524760278472	26.211743071062653	1.9309076579535005	0.039406278733744915	0.3021148036253776	0.40063050045973986	0.43346906607119406	2.416918429003021	0.0656771	0.013135426244581635	0.5976618941284645	0.7027453040851175	1.517141731249179	0.039406278733744915	12.104295284381978	7.257323000131355	0.5385524760278472	0.6107973203730461	0.00656771	0.288979	0	0.019703139366872457	12.518061211086302	0.091948	8.879548141337185	7.368974123210298	0.7552870090634441	0.091948	0.2495730986470511	0.7158807303296992	3.2969919873899913	0.12478654932352555	0.045974	8.524891632733482	4.741888874293971	0.4203336398266123	2.784710363851307	0.045974	3.113096019965848	32.18179429922501	3.4940233810587156
[truncated: 113 more rows]
[truncated: 19 more columns]

## Sheet: Penetrating TBI Group
Months to index date	adjustment_disorder	alcohol_abuse	als	amphetamine_abuse	anoxic_brain	anxiety	any_fall	atherosclerosis	attention	back_pain	bipolar	brain_tumor	cad	cancer	cannabis_abuse	cardiac	chronic_fatigue	cirrhosis	cocaine_abuse	cognitive_dysfunction	constipation	conversion_disorder	depression	diabetes	drug_induced_mental	dysphagia	encephalopathy	fatty_liver	ftd	hallucinogens_abuse	headache2	hep_c	hypercholesterol	hypertension	ibs	injury	kidney	liver	lung_dx	mi	ms	neck_pain	neuropathic_pain	opioid_abuse	osa	other_demyelinating	other_drug_abuse	other_pain	other_sud
[truncated: 145 more rows]
[truncated: 19 more columns]

[truncated: 1 more sheets: Important Info]
